# Supplementary material for: Geographic Variation in the Bacterial Microbiota of Rhipicephalus sanguineus (Acari, Ixodidae) Across Environmentally Contrasting Regions of Mexico
Source: Biology (Basel). 2026 Jun 28;15(13):1032. doi: 10.3390/biology15131032 (PMC13360058; doi:10.3390/biology15131032)
Supplement: Supplementary file 1 [file biology-15-01032-s001.zip]

Archive with 4 entries (4 files):
- Supplementary Figure S1.pdf
- TS1.xlsx
- TS2.xlsx
- TS3.xlsx
