# Supplementary material for: Geographic Variation in the Bacterial Microbiota of Rhipicephalus sanguineus (Acari, Ixodidae) Across Environmentally Contrasting Regions of Mexico
Source: Biology (Basel). 2026 Jun 28;15(13):1032. doi: 10.3390/biology15131032 (PMC13360058; doi:10.3390/biology15131032)
Supplement: Supplementary file 1 [file biology-15-01032-s001.zip › TS1.xlsx]

## Sheet: metadata (5)
Table S1: Sequencing processing statistics for 16S rRNA gene (V3–V4) data obtained from Rhipicephalus sanguineus samples from three Mexican localities,
including read counts before and after filtering, denoising, chimera removal, Good’s coverage, and NSTI values.
Sample-id	Input	Filtered	Percentage of input passed	Denoised	Merged	Percentage of input merged	Non-chimeric	Percentage of input non-chimeric	Good´s coverage	NSTI
CA1	203957	187612	91.99	187218	186111	91.25	182962	89.71	0.999984	0.00508846
CA2	205617	188147	91.5	187700	186978	90.94	185281	90.11	0.999995	0.00518544
CA3	204326	187899	91.96	187571	185210	90.64	184753	90.42	1	0.00442596
CA4	204780	187446	91.54	186842	182877	89.3	181953	88.85	0.999989	0.00454086
CA5	206451	189115	91.6	188815	185242	89.73	181550	87.94	0.999978	0.00515433
CA6	202651	185546	91.56	185216	182483	90.05	179274	88.46	0.999989	0.00485979
CA7	210915	194478	92.21	194317	191459	90.78	190801	90.46	1	0.0043932
CA8	208790	193559	92.71	193400	190944	91.45	189835	90.92	1	0.00513679
Cancún means	205936	189225	91.8838	188885	186413	90.5175	184551	89.6088	0.999992	0.00484811
CL1	130941	110211	84.17	108630	98365	75.12	83245	63.57	0.999952	0.00768347
CL2	192168	181985	94.7	180972	178272	92.77	171759	89.38	0.999697	0.0055035
CL3	211011	199839	94.71	199424	198720	94.18	197503	93.6	0.999924	0.00475896
CL4	204245	193222	94.6	192373	187445	91.77	142464	69.75	0.999319	0.0111532
CL5	202567	191815	94.69	190730	184933	91.29	178699	88.22	0.999653	0.00639767
CL6	203594	191035	93.83	190671	189368	93.01	182608	89.69	0.999901	0.00525736
Comarca Lagunera means	190754	178018	92.7833	177133	172850	89.69	159380	82.3683	0.999741	0.00679236
HE1	209757	193824	92.4	193499	190255	90.7	189982	90.57	0.999995	0.004476
HE2	208607	191705	91.9	191515	189421	90.8	185498	88.92	1	0.00225341
HE3	203774	185840	91.2	185543	182678	89.65	180839	88.74	0.999989	0.00395319
HE4	202091	185798	91.94	185458	182592	90.35	182414	90.26	0.999989	0.00438616
HE5	196667	183023	93.06	182602	181741	92.41	181615	92.35	0.999994	0.00440825
HE6	206701	190847	92.33	190456	187449	90.69	187356	90.64	1	0.00439624
HE7	212606	195442	91.93	195232	192898	90.73	192379	90.49	1	0.00408765
HE8	212877	197344	92.7	196966	193067	90.69	192863	90.6	0.999984	0.00446325
Hermosillo means	206635	190478	92.1825	190159	187513	90.7525	186618	90.3213	0.999994	0.00405302
