# Supplementary material for: Geographic Variation in the Bacterial Microbiota of Rhipicephalus sanguineus (Acari, Ixodidae) Across Environmentally Contrasting Regions of Mexico
Source: Biology (Basel). 2026 Jun 28;15(13):1032. doi: 10.3390/biology15131032 (PMC13360058; doi:10.3390/biology15131032)
Supplement: Supplementary file 1 [file biology-15-01032-s001.zip › TS2.xlsx]

## Sheet: level-7 (10)
index	d__Bacteria;p__Proteobacteria;c__Gammaproteobacteria;o__Pseudomonadales_660879;f__Moraxellaceae;g__Acinetobacter;__	d__Bacteria;p__Actinobacteriota;c__Thermoleophilia;o__Solirubrobacterales;f__Solirubrobacteraceae_405341;g__Solirubrobacter;__	d__Bacteria;p__Firmicutes_D;c__Bacilli;o__Tumebacillales;f__Tumebacillaceae;g__Tumebacillus_A;s__Tumebacillus_A ginsengisoli	d__Bacteria;p__Actinobacteriota;c__Actinomycetia;o__Actinomycetales;f__Quadrisphaeraceae;g__Pseudokineococcus;s__Pseudokineococcus lusitanus	d__Bacteria;__;__;__;__;__;__	d__Bacteria;p__Actinobacteriota;c__Actinomycetia;o__Mycobacteriales;f__Mycobacteriaceae;g__Corynebacterium;s__Corynebacterium marinum	d__Bacteria;p__Firmicutes_D;c__Bacilli;o__Bacillales_B_310392;f__Bacillaceae_G_310392;g__Bacillus_A;__	d__Bacteria;p__Bdellovibrionota_E;c__Bdellovibrionia_A_473294;o__Bdellovibrionales;f__1-14-0-10-45-34;g__1-14-0-10-45-34;s__1-14-0-10-45-34 sp002778785	d__Bacteria;p__Bacteroidota;c__Bacteroidia;o__Sphingobacteriales;f__Sphingobacteriaceae;g__Sphingobacterium;s__Sphingobacterium daejeonense	d__Bacteria;p__Firmicutes_D;c__Bacilli;o__Staphylococcales;f__Staphylococcaceae;g__Staphylococcus;__	d__Bacteria;p__Actinobacteriota;c__Actinomycetia;o__Actinomycetales;f__Micrococcaceae;g__Micrococcus;__	d__Bacteria;p__Myxococcota_A_473307;c__Polyangia_463783;o__Polyangiales;f__Polyangiaceae;g__MWCO01;s__	d__Bacteria;p__Proteobacteria;c__Alphaproteobacteria;o__Rhodobacterales;f__Rhodobacteraceae;g__Paracoccus;__	d__Bacteria;p__Proteobacteria;c__Gammaproteobacteria;o__Coxiellales;f__Coxiellaceae;g__Coxiella;s__Coxiella mudrowiae	d__Bacteria;p__Actinobacteriota;c__Actinomycetia;o__Mycobacteriales;f__Geodermatophilaceae;g__Geodermatophilus_A;__	d__Bacteria;p__Actinobacteriota;c__Actinomycetia;o__Mycobacteriales;f__Geodermatophilaceae;__;__	d__Bacteria;p__Proteobacteria;c__Alphaproteobacteria;o__Rhodobacterales;f__Rhodobacteraceae;__;__	d__Bacteria;p__Acidobacteriota;c__Vicinamibacteria;o__Vicinamibacterales;f__UBA2999;g__Gp6-AA45;s__	d__Bacteria;p__Acidobacteriota;c__Blastocatellia;o__Pyrinomonadales;__;__;__	d__Bacteria;p__Acidobacteriota;c__Vicinamibacteria;o__Vicinamibacterales;f__;g__;s__	d__Bacteria;p__Actinobacteriota;c__Actinomycetia;o__Propionibacteriales;f__Nocardioidaceae;g__Nocardioides_A_392796;s__Nocardioides_A_392796 exalbidus	d__Bacteria;p__Actinobacteriota;c__Actinomycetia;__;__;__;__	d__Bacteria;p__Gemmatimonadota;c__Gemmatimonadetes;o__Longimicrobiales;f__Longimicrobiaceae;g__Longimicrobium;s__Longimicrobium terrae	d__Bacteria;p__Firmicutes_D;c__Bacilli;__;__;__;__	d__Bacteria;p__Actinobacteriota;c__Thermoleophilia;o__Solirubrobacterales;f__Parviterribacteraceae;g__Parviterribacter;s__Parviterribacter multiflagellatus	d__Bacteria;p__Actinobacteriota;c__Actinomycetia;o__Mycobacteriales;f__Mycobacteriaceae;g__Rhodococcus_C_375578;__	d__Bacteria;p__Actinobacteriota;c__Actinomycetia;o__Mycobacteriales;f__Mycobacteriaceae;g__Corynebacterium;s__Corynebacterium minutissimum	d__Bacteria;p__Actinobacteriota;c__Actinomycetia;o__Mycobacteriales;__;__;__	d__Bacteria;p__Firmicutes_D;c__Bacilli;o__Staphylococcales;f__Salinicoccaceae;g__Jeotgalicoccus_A_310962;__	d__Bacteria;p__Firmicutes_D;c__Bacilli;o__Bacillales_D_310495;f__Amphibacillaceae;g__Lentibacillus_B_287661;s__Virgibacillus kekensis	d__Bacteria;p__Proteobacteria;c__Gammaproteobacteria;o__Pseudomonadales_650611;f__Pseudomonadaceae;__;__	d__Bacteria;p__Actinobacteriota;c__Coriobacteriia;o__Coriobacteriales;f__Atopobiaceae;g__Lancefieldella;s__	d__Bacteria;p__Proteobacteria;c__Gammaproteobacteria;__;__;__;__	d__Bacteria;p__Actinobacteriota;c__Actinomycetia;o__Actinomycetales;f__Microbacteriaceae;__;__	d__Bacteria;p__Actinobacteriota;c__Actinomycetia;o__Mycobacteriales;f__Pseudonocardiaceae;g__Pseudonocardia;__	d__Bacteria;p__Actinobacteriota;c__Actinomycetia;o__Streptomycetales_400645;f__Streptomycetaceae_400641;g__Streptomyces_G_399870;__	d__Bacteria;p__Proteobacteria;c__Gammaproteobacteria;o__Pseudomonadales_650611;f__Pseudomonadaceae;g__Pseudomonas_E_647464;__	d__Bacteria;p__Actinobacteriota;c__Actinomycetia;o__Actinomycetales;f__Dermatophilaceae_390796;g__Piscicoccus;s__Piscicoccus intestinalis	d__Bacteria;p__Acidobacteriota;c__Vicinamibacteria;o__Vicinamibacterales;f__UBA2999;g__;s__	d__Bacteria;p__Proteobacteria;c__Gammaproteobacteria;o__Burkholderiales_592524;__;__;__	d__Bacteria;p__Proteobacteria;c__Gammaproteobacteria;o__Burkholderiales_595422;f__Burkholderiaceae_A_595422;g__Achromobacter;s__Achromobacter denitrificans_593100	d__Bacteria;p__Proteobacteria;c__Alphaproteobacteria;o__Geminicoccales;f__Geminicoccaceae;g__HRBIN40;s__HRBIN40 sp002898275	d__Bacteria;p__Actinobacteriota;c__Actinomycetia;o__Actinomycetales;f__Micrococcaceae;__;__	d__Bacteria;p__Proteobacteria;c__Gammaproteobacteria;o__Enterobacterales_A_737866;f__Enterobacteriaceae_A;__;__	d__Bacteria;p__Proteobacteria;c__Alphaproteobacteria;o__Rhodobacterales;f__Rhodobacteraceae;g__Rubellimicrobium;__	d__Bacteria;p__Actinobacteriota;c__Actinomycetia;o__Mycobacteriales;f__Mycobacteriaceae;g__Corynebacterium;__	d__Bacteria;p__Firmicutes_D;c__Bacilli;o__Bacillales_A;f__Planococcaceae;g__Chryseomicrobium_303841;s__Chryseomicrobium excrementi	d__Bacteria;p__Actinobacteriota;c__Actinomycetia;o__Propionibacteriales;f__Propionibacteriaceae;g__Cutibacterium;s__Cutibacterium acnes	d__Bacteria;p__Myxococcota_A_473307;c__Myxococcia;o__Myxococcales;f__Myxococcaceae;__;__
CA1	0	0	0	0	121	0	0	0	0	27267	0	0	11	135535	0	0	2	0	21	0	0	0	0	3	0	25	0	2	0	0	0	0	47	0	0	0	8	0	0	0	0	0	1	0	7	1471	0	0	0
CA2	0	0	0	0	305	0	0	0	0	97186	0	0	59	82515	0	0	33	0	0	0	0	12	0	0	0	0	0	0	0	0	0	0	0	0	0	0	17	0	0	0	0	0	0	23	0	102	0	0	0
CA3	0	0	0	0	407	0	0	0	0	6088	21	0	0	176336	0	0	0	0	0	0	0	0	0	0	0	0	0	0	0	0	0	0	2	0	0	0	34	0	0	0	0	3	0	0	0	140	0	0	0
CA4	0	0	0	0	457	0	0	0	0	3588	0	0	188	172688	0	0	0	4	0	13	0	0	0	5	0	0	0	0	0	0	1	0	18	15	8	0	33	0	0	0	0	6	0	0	0	47	95	0	0
CA5	881	0	0	0	113	0	0	0	0	26773	0	0	28	109012	0	0	0	0	0	0	0	0	0	0	0	0	0	0	0	0	1	0	2	0	0	0	0	10	0	0	0	0	11	2745	0	872	0	0	0
CA6	0	0	0	0	43	0	0	0	0	19464	0	0	36	147031	0	22	0	0	0	0	0	0	0	0	0	0	0	0	0	0	1	0	0	0	0	0	0	0	0	0	0	0	0	6	0	523	0	0	0
CA7	0	0	0	0	29	0	0	0	0	5426	0	0	0	183795	0	0	0	0	0	0	0	0	0	0	0	0	0	0	0	0	0	0	6	0	0	0	0	0	0	0	0	0	0	0	0	22	0	0	0
CA8	42	0	0	0	74	0	0	0	0	78366	0	0	0	97985	0	0	0	0	0	0	0	0	13	0	0	0	0	0	0	0	72	0	0	0	0	0	0	0	0	0	0	0	0	0	4	203	0	0	0
CL1	1913	0	0	0	9	0	1233	0	292	9210	0	0	116	14930	0	0	0	0	0	0	0	0	0	105	0	0	0	0	46	0	482	0	6	0	0	59	2839	0	0	0	23	0	29	2909	0	554	0	0	0
CL2	350	27	0	0	116	0	956	0	6	11739	223	2	169	139138	191	24	32	4	0	0	22	0	31	19	0	0	0	75	0	0	9	2	72	26	99	108	8	0	0	20	0	47	5	283	46	65	30	4	3
CL3	0	6	0	0	244	0	0	0	0	1899	4	0	156	191717	123	16	30	0	0	0	0	4	11	0	7	0	0	44	0	0	4	0	4	4	25	0	0	33	4	0	0	3	30	13	12	0	7	11	9
CL4	6575	0	0	0	12	0	1469	0	853	4106	0	0	63	22035	4	0	0	2	0	0	0	0	0	119	0	37	0	0	164	0	2622	0	11	98	0	100	10279	0	0	0	51	4	59	8066	0	127	0	0	2
CL5	0	32	33	11	259	0	3	2	0	24526	0	0	256	141774	532	157	110	0	15	0	0	19	49	22	27	0	78	288	0	12	4	0	19	40	159	72	0	12	14	0	5	100	147	20	70	295	2	8	49
CL6	0	0	0	0	98	4	10	0	0	101158	0	2	101	77459	27	0	2	1	0	0	0	0	4	13	0	0	0	2	0	0	0	0	19	7	10	5	0	0	3	0	0	15	50	0	8	0	3	5	24
HE1	0	0	0	0	138	0	0	0	0	288	0	0	85	187712	0	0	0	0	0	0	0	0	0	0	0	0	0	0	0	0	2	0	5	0	0	0	1	15	0	0	0	0	0	0	0	0	0	0	0
HE2	0	0	0	0	28	0	0	0	0	0	0	0	40	92138	0	0	0	0	0	0	0	0	0	0	0	0	0	0	0	0	2	0	46	0	0	0	0	0	0	0	0	0	0	0	0	0	0	0	0
HE3	16	0	0	0	389	0	0	0	0	35	0	0	33	156049	0	0	0	0	0	0	0	0	0	0	0	0	0	0	0	0	0	0	15	0	0	0	0	0	0	0	0	0	0	0	0	0	18	0	25
HE4	13	0	0	0	369	0	0	0	0	205	0	0	32	179706	6	0	0	0	0	0	0	0	0	0	0	0	0	0	0	0	2	0	5	0	0	0	8	0	0	0	0	4	25	0	0	0	0	0	0
HE5	18	0	0	0	112	0	0	0	0	91	0	0	89	180561	0	0	0	0	0	0	0	0	3	0	0	0	0	0	0	0	51	0	0	7	0	0	0	0	0	0	0	0	3	0	4	0	0	0	0
HE6	0	0	3	0	145	0	0	0	0	55	0	0	47	186551	0	0	0	0	0	0	0	0	0	21	0	0	0	0	0	0	0	0	0	0	0	0	0	0	0	0	0	0	0	0	0	0	0	0	0
HE7	17	0	0	0	66	0	0	0	0	13	0	0	22	180131	0	0	0	0	0	0	0	0	0	0	0	0	0	0	0	0	0	0	0	0	0	0	0	0	0	0	0	0	0	10	0	0	0	0	0
HE8	6	0	3	0	370	0	0	0	0	27	0	0	33	191925	0	0	10	0	0	0	0	0	3	11	0	0	0	0	0	0	0	0	4	0	9	0	0	0	0	15	0	9	0	0	0	13	0	0	0
[truncated: 778 more columns]

## Sheet: Sheet2
Table S2: Tentative species-level assignments inferred by BLAST analysis for bacterial taxa detected in Rhipicephalus sanguineus microbiota across three Mexican localities. Query coverage, E-values, sequence identity (Per. Ident), accession numbers, and sample abundances are provided.
Ca = Cancun, CL = Comarca Lagunera, He = Hermosillo.
Taxa	Query Cover	E-value	Per. Ident	Accession	Ca1	Ca2	Ca3	Ca4	Ca5	Ca6	Ca7	Ca8	CL1	CL2	CL3	CL4	CL5	CL6	He1	He2	He3	He4	He5	He6	He7	He8
d__Bacteria;p__Proteobacteria;c__Gammaproteobacteria;o__Coxiellales;f__Coxiellaceae;g__Coxiella;s__Coxiella mudrowiae	1	0	0.9977	NZ_CP011126.1	135535	82515	176336	172688	109012	147031	183795	97985	14930	139138	191717	22035	141774	77459	187712	92138	156049	179706	180561	186551	180131	191925
d__Bacteria;p__Firmicutes_D;c__Bacilli;o__Staphylococcales;f__Staphylococcaceae;g__Staphylococcus;__					27267	97186	6088	3588	26773	19464	5426	78366	9210	11739	1899	4106	24526	101158	288	0	35	205	91	55	13	27
d__Bacteria;p__Proteobacteria;c__Alphaproteobacteria;o__Rickettsiales;f__Rickettsiaceae;g__Rickettsia;s__Rickettsia rickettsii	1	0	1	NC_009882.1	0	0	0	0	0	0	0	0	0	0	0	0	0	0	0	93078	0	0	32	0	11957	0
d__Bacteria;p__Proteobacteria;c__Gammaproteobacteria;o__Xanthomonadales_616009;f__Xanthomonadaceae_616009;g__Stenotrophomonas_A_615274;__					227	0	6	0	30505	0	0	0	1077	0	5	6623	0	0	0	0	0	0	0	0	0	0
d__Bacteria;p__Proteobacteria;c__Alphaproteobacteria;o__Rickettsiales;f__Anaplasmataceae;g__Ehrlichia;s__Ehrlichia canis	1	0	1	NC_007354.1	0	0	0	0	0	0	0	0	8311	4108	0	4	0	0	946	0	23030	502	0	0	0	0
d__Bacteria;p__Proteobacteria;c__Gammaproteobacteria;o__Pseudomonadales_660879;f__Moraxellaceae;g__Acinetobacter;s__Acinetobacter schindleri	1	0	1	NZ_CP044483.1	0	74	0	33	0	0	0	0	5401	108	1	31029	0	0	0	0	0	0	0	0	0	0
d__Bacteria;p__Actinobacteriota;c__Actinomycetia;o__Mycobacteriales;f__Mycobacteriaceae;g__Corynebacterium;s__Corynebacterium auriscanis	1	0	1	NZ_CP047046.1	8683	306	913	498	5445	8957	1217	8643	0	0	0	0	0	0	0	0	24	0	0	0	0	0
d__Bacteria;p__Proteobacteria;c__Gammaproteobacteria;o__Pseudomonadales_660879;f__Moraxellaceae;g__Acinetobacter;s__Acinetobacter variabilis	1	0	0.9977	NZ_CP130328.1	0	52	0	24	0	0	0	0	18620	79	0	11849	0	0	0	0	0	0	0	0	0	0
d__Bacteria;p__Proteobacteria;c__Gammaproteobacteria;o__Pseudomonadales_660879;f__Moraxellaceae;g__Acinetobacter;s__Acinetobacter indicus	1	0	0.9977	NZ_CP045198.1	62	62	0	81	29	22	6	0	3317	37	4	14786	18	0	0	0	0	0	0	0	0	0
d__Bacteria;p__Proteobacteria;c__Gammaproteobacteria;o__Enterobacterales_A_737866;f__Enterobacteriaceae_A;__;__					0	23	0	0	2745	6	0	0	2909	283	13	8066	20	0	0	0	0	0	0	0	10	0
d__Bacteria;p__Proteobacteria;c__Gammaproteobacteria;o__Pseudomonadales_650611;f__Pseudomonadaceae;g__Pseudomonas_E_647464; Pseudomonas oryzihabitans	1	0	1	NZ_VDNQ01000010.1	8	17	34	33	0	0	0	0	2839	8	0	10279	0	0	1	0	0	8	0	0	0	0
d__Bacteria;p__Proteobacteria;c__Gammaproteobacteria;o__Pseudomonadales_660879;f__Moraxellaceae;g__Acinetobacter;__					0	0	0	0	881	0	0	42	1913	350	0	6575	0	0	0	0	16	13	18	0	17	6
d__Bacteria;p__Proteobacteria;c__Alphaproteobacteria;o__Rickettsiales;f__Anaplasmataceae;g__Anaplasma;s__Anaplasma platys	1	0	1	NZ_CP046391.1	5187	0	0	2160	4	0	0	0	0	1768	0	6	0	0	0	0	0	0	2	0	0	0
d__Bacteria;p__Bacteroidota;c__Bacteroidia;o__Sphingobacteriales;f__Sphingobacteriaceae;g__Sphingobacterium;s__Sphingobacterium alimentarium	1	0	1	NZ_SMBZ01000091.1	0	0	0	0	0	0	0	0	989	0	0	7740	0	0	0	0	0	0	0	0	0	0
d__Bacteria;p__Actinobacteriota;c__Actinomycetia;o__Mycobacteriales;f__Mycobacteriaceae;g__Corynebacterium;s__Corynebacterium amycolatum_A					1624	312	186	292	2030	1151	81	1397	0	0	8	0	1	9	0	0	0	0	0	0	0	0
d__Bacteria;p__Proteobacteria;c__Gammaproteobacteria;o__Pseudomonadales_660879;f__Moraxellaceae;g__Acinetobacter;s__Acinetobacter radioresistens	1	0	0.9977	NZ_CP030031.1	0	0	0	0	0	0	0	0	1133	47	0	4305	2	0	0	0	0	0	0	0	0	0
d__Bacteria;p__Firmicutes_D;c__Bacilli;o__Staphylococcales;f__Staphylococcaceae;g__Staphylococcus;s__Staphylococcus felis					824	0	115	139	181	930	129	286	0	0	0	18	61	1888	0	0	0	0	0	0	0	0
d__Bacteria;p__Actinobacteriota;c__Actinomycetia;o__Mycobacteriales;f__Mycobacteriaceae;g__Corynebacterium;__					1471	102	140	47	872	523	22	203	554	65	0	127	295	0	0	0	0	0	0	0	0	13
d__Bacteria;__;__;__;__;__;__					121	305	407	457	113	43	29	74	9	116	244	12	259	98	138	28	389	369	112	145	66	370
d__Bacteria;p__Actinobacteriota;c__Actinomycetia;o__Actinomycetales;f__Micrococcaceae;g__Glutamicibacter; Glutamicibacter soli	1	0	1	NZ_POAF01000016.1	0	0	0	0	0	0	0	0	2588	168	0	1131	0	0	0	0	0	0	0	0	0	0
d__Bacteria;p__Actinobacteriota;c__Actinomycetia;o__Actinomycetales;f__Micrococcaceae;g__Kocuria;s__Kocuria rosea					0	0	0	0	0	0	0	0	12	1022	644	65	696	351	144	0	108	577	83	83	42	34
d__Bacteria;p__Firmicutes_D;c__Bacilli;o__Bacillales_B_310392;f__Bacillaceae_G_310392;g__Bacillus_A;__					0	0	0	0	0	0	0	0	1233	956	0	1469	3	10	0	0	0	0	0	0	0	0
d__Bacteria;p__Proteobacteria;c__Gammaproteobacteria;o__Pseudomonadales_650611;f__Pseudomonadaceae;__;__					0	0	0	1	1	1	0	72	482	9	4	2622	4	0	2	2	0	2	51	0	0	0
d__Bacteria;p__Firmicutes_D;c__Bacilli;o__Staphylococcales;f__Staphylococcaceae;g__Macrococcus_B;__					0	0	0	0	16	0	0	0	0	2438	21	0	9	0	0	0	0	0	0	0	0	0
d__Bacteria;p__Actinobacteriota;c__Actinomycetia;o__Actinomycetales;f__Micrococcaceae;g__Rothia;s__Rothia nasimurium_A_384231	1	0	1	NZ_JBHSTW010000032.1	50	2243	19	51	19	0	0	0	0	36	0	0	0	0	0	0	0	0	0	0	0	0
d__Bacteria;p__Actinobacteriota;c__Actinomycetia;o__Actinomycetales;f__Micrococcaceae;g__Kocuria; Kocuria marina	1	0	1	NZ_BMZV01000017.1	0	0	0	5	0	0	0	0	0	625	306	60	924	156	0	21	0	234	0	0	0	31
d__Bacteria;p__Actinobacteriota;c__Actinomycetia;o__Mycobacteriales;f__Mycobacteriaceae;g__Corynebacterium;s__Corynebacterium xerosis					0	0	0	0	0	0	0	0	26	1899	17	19	0	0	0	0	0	0	0	0	0	0
d__Bacteria;p__Proteobacteria;c__Alphaproteobacteria;o__Rhodobacterales;f__Rhodobacteraceae;g__Paracoccus;__					11	59	0	188	28	36	0	0	116	169	156	63	256	101	85	40	33	32	89	47	22	33
d__Bacteria;p__Chloroflexota;c__Chloroflexia;o__Thermomicrobiales;f__;g__;s__					7	3	3	12	0	0	0	0	0	305	143	4	894	54	0	0	0	19	8	0	5	11
d__Bacteria;p__Firmicutes_A;c__Clostridia_258483;o__Tissierellales;f__Peptoniphilaceae;g__Helcococcus;s__Helcococcus sueciensis	1	0	0.9975	NZ_AUHK01000044.1	70	0	0	0	158	48	0	976	0	0	0	0	0	0	0	0	0	0	0	0	0	0
d__Bacteria;p__Firmicutes_D;c__Bacilli;o__Lactobacillales;f__Enterococcaceae;g__Enterococcus_H_360604;s__Enterococcus_H_360604 faecalis	1	0	1	NZ_KB944666.1	0	432	3	0	29	39	0	704	30	0	0	0	0	0	0	0	0	0	0	0	0	0
d__Bacteria;p__Proteobacteria;c__Gammaproteobacteria;o__Enterobacterales_A_737866;f__Enterobacteriaceae_A;g__Franconibacter;s__Franconibacter helveticus					0	0	0	0	1011	0	0	0	33	0	0	162	0	0	0	0	0	0	0	0	0	0
d__Bacteria;p__Actinobacteriota;c__Actinomycetia;o__Mycobacteriales;f__Geodermatophilaceae;g__Blastococcus;s__Blastococcus aggregatus					0	0	0	0	0	0	3	0	0	229	234	4	506	60	42	0	0	112	0	0	0	0
d__Bacteria;p__Bacteroidota;c__Bacteroidia;o__Sphingobacteriales;f__Sphingobacteriaceae;g__Sphingobacterium;s__Sphingobacterium daejeonense	1	0	0.9976	NZ_JBHTKY010000046.1	0	0	0	0	0	0	0	0	292	6	0	853	0	0	0	0	0	0	0	0	0	0
d__Bacteria;p__Actinobacteriota;c__Actinomycetia;o__Actinomycetales;f__Micrococcaceae;g__Glutamicibacter;s__Glutamicibacter creatinolyticus	1	0	1	NZ_CP034412.1	0	0	0	0	0	0	0	0	409	7	3	651	41	0	0	0	0	0	0	0	10	0
d__Bacteria;p__Firmicutes_A;c__Clostridia_258483;o__Tissierellales;f__Peptoniphilaceae;g__Peptoniphilus_B_226367;s__Peptoniphilus_B_226367 indolicus	1	0	1	NZ_UGTH01000001.1	281	30	0	6	47	69	0	478	0	0	0	0	0	0	0	0	0	0	0	0	0	0
d__Bacteria;p__Actinobacteriota;c__Actinomycetia;o__Mycobacteriales;f__Geodermatophilaceae;g__Geodermatophilus_A;__					0	0	0	0	0	0	0	0	0	191	123	4	532	27	0	0	0	6	0	0	0	0
d__Bacteria;p__Proteobacteria;c__Gammaproteobacteria;o__Pseudomonadales_660879;f__Moraxellaceae;g__Moraxella_C_651924;s__Moraxella_C_651924 canis	1	0	0.9911	NZ_CP139961.1	39	232	0	145	89	267	16	48	0	0	0	0	0	0	0	0	0	0	0	0	0	0
d__Bacteria;p__Firmicutes_D;c__Bacilli;o__Exiguobacterales;f__Exiguobacteraceae;g__Exiguobacterium_A;__					31	14	35	48	23	0	0	0	0	497	19	5	76	28	0	0	23	8	21	0	0	0
d__Bacteria;p__Firmicutes_D;c__Bacilli;o__Bacillales_A;f__Planococcaceae;g__Lysinibacillus_304693;__					0	0	0	0	0	0	0	0	462	0	0	360	0	0	0	0	0	0	0	0	0	0
d__Bacteria;p__Proteobacteria;c__Gammaproteobacteria;o__Pseudomonadales_650611;f__Pseudomonadaceae;g__Stutzerimonas ;s__Stutzerimonas nitrititolerans	1	0	1	NZ_RFFL01000059.1	0	0	0	0	0	0	0	0	320	0	0	449	0	0	0	0	0	0	0	0	0	0
d__Bacteria;p__Firmicutes_D;c__Bacilli;o__Bacillales_A;f__Planococcaceae;g__Sporosarcina;__					0	0	0	0	0	0	0	0	614	0	0	146	0	0	0	0	0	0	0	0	0	0
d__Bacteria;p__Actinobacteriota;c__Actinomycetia;o__Streptomycetales_400645;f__Streptomycetaceae_400641;__;__					59	0	0	0	29	64	0	0	0	3	14	5	569	0	0	0	8	0	0	3	0	0
d__Bacteria;p__Actinobacteriota;c__Actinomycetia;o__Mycobacteriales;f__Mycobacteriaceae;g__Corynebacterium;s__Corynebacterium stationis	1	0	1	NZ_CP009251.1	0	0	0	0	0	0	0	0	277	81	0	282	21	0	0	0	0	0	0	0	0	0
d__Bacteria;p__Firmicutes_D;c__Bacilli;o__Exiguobacterales;f__Exiguobacteraceae;g__Exiguobacterium_A;s__Exiguobacterium_A indicum					0	0	0	0	0	0	0	0	108	84	0	459	0	0	0	0	0	0	0	0	0	0
d__Bacteria;p__Firmicutes_D;c__Bacilli;o__Bacillales_A;f__Planococcaceae;g__Planococcus;__					0	0	0	0	0	0	0	126	0	248	22	54	84	0	61	0	0	43	0	0	12	0
d__Bacteria;p__Firmicutes_D;c__Bacilli;o__Bacillales_A;f__Planococcaceae;g__Planococcus;s__Planococcus glaciei	1	0	1	NZ_CP051177.1	0	0	0	0	0	0	0	0	18	295	25	45	100	6	0	0	0	21	26	40	0	29
d__Bacteria;p__Firmicutes_D;c__Bacilli;o__Bacillales_A;f__Planococcaceae;g__Bhargavaea;s__Bhargavaea cecembensis	1	0	1	NZ_AOFT01000036.1	0	0	0	0	0	0	0	0	365	0	0	237	0	0	0	0	0	0	0	0	0	0
d__Bacteria;p__Actinobacteriota;c__Actinomycetia;o__Actinomycetales;f__Dermabacteraceae;g__Brachybacterium;s__Brachybacterium phenoliresistens	1	0	1	NZ_BAAAOW010000019.1	0	0	0	0	0	0	0	0	169	59	25	300	23	8	0	0	0	0	0	0	0	0
d__Bacteria;p__Firmicutes_D;c__Bacilli;o__Bacillales_B_306089;f__Bacillaceae_H_289398;g__Priestia;__					0	0	0	0	0	0	0	0	82	59	2	397	1	14	0	0	0	0	0	0	0	0
d__Bacteria;p__Actinobacteriota;c__Actinomycetia;o__Mycobacteriales;f__Mycobacteriaceae;g__Dietzia;__					0	0	0	0	0	0	0	0	255	15	28	70	21	0	33	0	41	64	14	0	0	12
d__Bacteria;p__Firmicutes_D;c__Bacilli;o__Staphylococcales;f__Staphylococcaceae;g__Mammaliicoccus_319276;s__Mammaliicoccus sciuri	1	0	1	NZ_LS483305.1	0	0	0	0	0	0	0	0	0	357	0	0	5	126	0	0	0	0	0	0	0	0
d__Bacteria;p__Proteobacteria;c__Gammaproteobacteria;o__Pseudomonadales_660879;f__Moraxellaceae;g__Acinetobacter;s__Acinetobacter ursingii					0	0	0	0	0	0	0	0	469	0	0	0	0	0	0	0	0	0	0	0	0	0
d__Bacteria;p__Actinobacteriota;c__Actinomycetia;o__Actinomycetales;f__Cellulomonadaceae;g__Cellulomonas;__					0	0	0	0	0	0	0	0	0	137	31	3	215	7	18	0	22	0	4	0	0	18
d__Bacteria;p__Actinobacteriota;c__Actinomycetia;o__Propionibacteriales;f__Nocardioidaceae;__;__					0	0	0	0	0	1	0	0	0	29	38	15	244	11	14	0	0	47	34	0	0	15
d__Bacteria;p__Actinobacteriota;c__Actinomycetia;o__Mycobacteriales;f__Mycobacteriaceae;g__Corynebacterium;s__Corynebacterium megadyptis	1	0	0.9757	NZ_PQMS01000016.1	119	135	160	0	0	0	0	0	0	16	0	0	0	0	0	0	0	0	0	0	0	0
d__Bacteria;p__Actinobacteriota;c__Actinomycetia;o__Mycobacteriales;__;__;__					2	0	0	0	0	0	0	0	0	75	44	0	288	2	0	0	0	0	0	0	0	0
d__Bacteria;p__Bacteroidota;c__Bacteroidia;o__Sphingobacteriales;f__Sphingobacteriaceae;g__Sphingobacterium;__					0	0	0	0	0	0	0	0	308	0	0	98	0	0	0	0	0	0	0	0	0	0
d__Bacteria;p__Proteobacteria;c__Gammaproteobacteria;o__Burkholderiales_592524;f__Burkholderiaceae_A_574758;g__Massilia;s__Massilia aerilata	1	0	0.9977	NZ_JBHSMZ010000032.1	0	0	0	14	0	0	0	0	24	187	12	73	51	5	0	0	0	0	15	5	0	8
d__Bacteria;p__Firmicutes_D;c__Bacilli;o__Staphylococcales;f__Salinicoccaceae;g__Phocicoccus ;s__Phocicoccus schoeneichii	1	0	1	NZ_BMDB01000006.1	128	9	0	0	43	17	0	0	157	0	0	38	0	0	0	0	0	0	0	0	0	0
d__Bacteria;p__Actinobacteriota;c__Actinomycetia;o__Actinomycetales;f__Micrococcaceae;g__Citricoccus_384863;s__nitrophenolicus	1	0	0.9975	NZ_CP063070.1	0	0	0	0	0	0	0	0	42	37	4	238	40	16	0	0	0	0	0	0	0	0
d__Bacteria;p__Proteobacteria;c__Alphaproteobacteria;o__Caulobacterales;f__Caulobacteraceae;g__Brevundimonas;s__Brevundimonas faecalis	1	0	0.9925	NZ_JBEPTF010000008.1	0	0	0	0	0	0	3	0	64	0	0	306	0	0	0	0	0	0	0	0	0	0
d__Bacteria;p__Proteobacteria;c__Gammaproteobacteria;o__Pseudomonadales_650612;f__Cellvibrionaceae;g__Marinagarivorans;s__					0	0	0	0	0	0	0	0	0	0	0	0	0	0	15	0	355	0	0	0	0	0
d__Bacteria;p__Actinobacteriota;c__Actinomycetia;o__Propionibacteriales;f__Nocardioidaceae;g__Nocardioides_A_392796;__					0	3	0	7	0	0	0	0	4	118	19	11	158	10	6	0	0	13	0	14	0	0
d__Bacteria;p__Actinobacteriota;c__Actinomycetia;o__Actinomycetales;f__Micrococcaceae;__;__					1	0	0	0	11	0	0	0	29	5	30	59	147	50	0	0	0	25	3	0	0	0
d__Bacteria;p__Bacteroidota;c__Bacteroidia;o__Flavobacteriales_877923;f__Flavobacteriaceae;g__Flavobacterium;s__					0	0	0	0	0	0	0	0	359	0	0	0	0	0	0	0	0	0	0	0	0	0
d__Bacteria;p__Firmicutes_D;c__Bacilli;o__Bacillales_B_306089;f__Bacillaceae_H_289398;g__Bacillus_I;__					0	0	0	12	0	0	0	0	24	2	0	201	0	117	0	0	0	0	0	0	0	0
d__Bacteria;p__Proteobacteria;c__Gammaproteobacteria;o__Pseudomonadales_660879;f__Moraxellaceae;g__Acinetobacter;s__Acinetobacter johnsonii	1	0	0.9977	NZ_KB849704.1	0	0	0	0	316	0	0	0	32	0	0	0	0	0	0	0	0	0	0	0	5	0
d__Bacteria;p__Proteobacteria;c__Gammaproteobacteria;o__Pseudomonadales_660879;f__Moraxellaceae;g__Acinetobacter;s__Acinetobacter amyesii	1	0	1	NZ_JAMCOU010000015.1	0	0	0	0	0	0	0	0	346	0	0	0	0	0	0	0	0	0	0	0	0	0
d__Bacteria;p__Actinobacteriota;c__Actinomycetia;o__Streptomycetales_400645;f__Streptomycetaceae_400641;g__Streptomyces_G_399870;s__Streptomyces coacervatus	1	0	1	NZ_JARHTP010000059.1	0	0	0	0	0	0	0	0	59	108	0	100	72	5	0	0	0	0	0	0	0	0
d__Bacteria;p__Actinobacteriota;c__Actinomycetia;o__Actinomycetales;f__Dermatophilaceae_390796;g__Ornithinimicrobium_390105;__					0	0	0	0	0	0	0	0	0	79	71	0	103	0	0	0	0	77	0	0	0	0
d__Bacteria;p__Firmicutes_D;c__Bacilli;o__Lactobacillales;f__Streptococcaceae;g__Streptococcus;__					0	204	0	2	0	0	0	0	0	7	10	0	6	62	19	0	7	0	0	8	0	4
d__Bacteria;p__Firmicutes_D;c__Bacilli;o__Bacillales_B_306089;f__Bacillaceae_H_289398;g__Bacillus_I;s__					0	0	0	0	0	0	0	0	53	11	0	221	0	40	0	0	0	0	0	0	0	0
d__Bacteria;p__Actinobacteriota;c__Actinomycetia;o__Actinomycetales;f__Dermatophilaceae_390796;__;__					0	0	0	10	0	0	0	0	0	24	12	27	67	11	3	0	66	55	45	0	0	0
d__Bacteria;p__Firmicutes_D;c__Bacilli;__;__;__;__					3	0	0	5	0	0	0	0	105	19	0	119	22	13	0	0	0	0	0	21	0	11
d__Bacteria;p__Proteobacteria;c__Alphaproteobacteria;o__Rhizobiales_A_504705;f__Beijerinckiaceae;g__Microvirga;s__Microvirga makkahensis	1	0	1	NZ_WURB01000058.1	0	5	0	0	0	0	0	0	0	30	26	0	230	16	0	0	0	0	0	0	0	4
d__Bacteria;p__Actinobacteriota;c__Actinomycetia;o__Mycobacteriales;f__Pseudonocardiaceae;g__Pseudonocardia;__					0	0	0	8	0	0	0	0	0	99	25	0	159	10	0	0	0	0	0	0	0	9
d__Bacteria;p__Actinobacteriota;c__Actinomycetia;o__Actinomycetales;f__Actinomycetaceae;g__Trueperella;s__Trueperella bernardiae	1	0	1	NZ_CP127099.1	125	3	6	0	52	46	0	77	0	0	0	0	0	0	0	0	0	0	0	0	0	0
d__Bacteria;p__Proteobacteria;c__Gammaproteobacteria;o__Pseudomonadales_650611;f__Pseudomonadaceae;g__Pseudomonas_B_650451;s__Pseudomonas oryzihabitans	1	0	1	NZ_VDNQ01000010.1	19	35	33	86	63	16	0	13	6	0	0	0	0	0	7	0	0	0	13	17	0	0
d__Bacteria;p__Proteobacteria;c__Gammaproteobacteria;__;__;__;__					47	0	2	18	2	0	6	0	6	72	4	11	19	19	5	46	15	5	0	0	0	4
d__Bacteria;p__Proteobacteria;c__Alphaproteobacteria;o__Azospirillales_507929;f__Azospirillaceae_507917;g__Skermanella;__					0	0	0	0	0	0	0	0	0	61	47	0	128	27	0	0	0	15	0	0	0	0
d__Bacteria;p__Proteobacteria;c__Alphaproteobacteria;o__Caulobacterales;f__Caulobacteraceae;g__Brevundimonas;s__Brevundimonas pondensis	1	0	1	NZ_CP062006.1	0	0	0	0	0	0	0	0	55	0	0	201	0	0	0	0	0	0	0	0	0	0
d__Bacteria;p__Bacteroidota;c__Bacteroidia;o__Flavobacteriales_877923;f__Flavobacteriaceae;g__Flavobacterium;s__					0	0	0	0	0	0	0	0	78	0	0	177	0	0	0	0	0	0	0	0	0	0
d__Bacteria;p__Actinobacteriota;c__Actinomycetia;o__Actinomycetales;f__Micrococcaceae;g__Micrococcus;s__Micrococcus lylae	1	0	1	NZ_FUKP01000034.1	0	0	21	0	0	0	0	0	0	223	4	0	0	0	0	0	0	0	0	0	0	0
d__Bacteria;p__Firmicutes_D;c__Bacilli;o__Staphylococcales;f__Staphylococcaceae;g__Staphylococcus;s__Staphylococcus simulans	1	0	1	NZ_CP095100.1	242	0	0	0	0	0	0	0	0	0	0	0	0	0	0	0	0	0	0	0	0	0
d__Bacteria;p__Proteobacteria;c__Gammaproteobacteria;o__Pseudomonadales_650611;f__Pseudomonadaceae;g__Pseudomonas_A;s__					0	0	0	0	0	0	0	0	86	0	0	155	0	0	0	0	0	0	0	0	0	0
d__Bacteria;p__Proteobacteria;c__Gammaproteobacteria;o__Pseudomonadales_660879;f__Moraxellaceae;g__Psychrobacter;s__Psychrobacter pulmonis	1	0	1	NZ_CAJHAT010000010.1	0	0	0	0	0	0	0	0	198	0	0	39	0	0	0	0	0	0	0	0	0	0
d__Bacteria;p__Firmicutes_D;c__Bacilli;o__Lactobacillales;f__Aerococcaceae;__;__					0	218	0	15	0	2	0	0	0	0	0	0	0	0	0	0	0	0	0	0	0	0
d__Bacteria;p__Actinobacteriota;c__Actinomycetia;o__Mycobacteriales;f__Mycobacteriaceae;g__Dietzia;s__					0	0	10	0	7	0	0	0	46	22	14	68	52	8	0	0	0	0	0	0	0	0
d__Bacteria;p__Firmicutes_D;c__Bacilli;o__Bacillales_B_302584;f__DSM-18226_301387;__;__					0	0	0	0	0	0	0	0	44	20	0	133	27	1	0	0	0	0	0	0	0	0
d__Bacteria;p__Firmicutes_D;c__Bacilli;o__Bacillales_B_302584;__;__;__					0	0	0	0	0	0	0	0	0	29	0	67	92	8	0	0	0	0	0	27	0	0
d__Bacteria;p__Actinobacteriota;c__Actinomycetia;o__Mycobacteriales;f__Geodermatophilaceae;__;__					0	0	0	0	0	22	0	0	0	24	16	0	157	0	0	0	0	0	0	0	0	0
d__Bacteria;p__Proteobacteria;c__Alphaproteobacteria;o__Rhodobacterales;f__Rhodobacteraceae;__;__					2	33	0	0	0	0	0	0	0	32	30	0	110	2	0	0	0	0	0	0	0	10
d__Bacteria;p__Firmicutes_D;c__Bacilli;o__Staphylococcales;f__Staphylococcaceae;g__Staphylococcus;s__Staphylococcus casei	1	0	1	NZ_CP125718.1	0	0	0	0	0	0	0	0	0	63	155	0	0	0	0	0	0	0	0	0	0	0
d__Bacteria;p__Actinobacteriota;c__Actinomycetia;o__Actinomycetales;f__Dermatophilaceae_390796;g__Ornithinicoccus_A_390119;s__Ornithinicoccus_A_390119 hortensis	1	0	0.9951	NZ_VFOP01000001.1	0	0	0	0	0	0	0	0	0	17	21	0	175	0	0	0	0	0	0	0	0	0
d__Bacteria;p__Firmicutes_D;c__Bacilli;o__Staphylococcales;f__Salinicoccaceae;g__Jeotgalicoccus_A_310962;s__Jeotgalicoccus coquinae	1	0	1	NZ_CAJEWA010000001.1	0	0	0	0	0	0	0	0	46	0	0	164	0	0	0	0	0	0	0	0	0	0
d__Bacteria;p__Actinobacteriota;c__Actinomycetia;o__Actinomycetales;f__Microbacteriaceae;__;__					0	0	0	15	0	0	0	0	0	26	4	98	40	7	0	0	0	0	7	0	0	0
d__Bacteria;p__Proteobacteria;c__Gammaproteobacteria;o__Xanthomonadales_616009;f__Xanthomonadaceae_616009;g__Pseudoxanthomonas_A_615337;s__Pseudoxanthomonas_A_615337 mexicana_A	1	0	0.9977	NZ_CP171632.1	0	0	0	0	197	0	0	0	0	0	0	0	0	0	0	0	0	0	0	0	0	0
d__Bacteria;p__Gemmatimonadota;c__Gemmatimonadetes;o__Gemmatimonadales;f__Gemmatimonadaceae;__;__					0	0	0	0	0	0	0	0	0	44	27	0	84	12	0	4	25	0	0	0	0	0
d__Bacteria;p__Proteobacteria;c__Alphaproteobacteria;o__Geminicoccales;f__Geminicoccaceae;g__HRBIN40;s__HRBIN40 sp002898275					0	0	3	6	0	0	0	0	0	47	3	4	100	15	0	0	0	4	0	0	0	9
d__Bacteria;p__Firmicutes_D;c__Bacilli;o__Bacillales_D_310495;f__Amphibacillaceae;g__Ornithinibacillus_287146;s__Paucisalibacillus globulus					0	0	0	0	0	0	0	0	79	0	0	112	0	0	0	0	0	0	0	0	0	0
d__Bacteria;p__Proteobacteria;c__Alphaproteobacteria;o__Caulobacterales;f__Caulobacteraceae;g__Brevundimonas;s__Brevundimonas olei	1	0	0.9975	NZ_CP146369.1	0	0	0	0	0	0	0	0	10	105	0	55	0	0	0	0	0	0	19	0	0	0
d__Bacteria;p__Proteobacteria;c__Gammaproteobacteria;o__Pseudomonadales_650611;f__Pseudomonadaceae;g__Pseudomonas_A;s__					0	8	34	65	30	0	0	0	15	3	0	31	0	0	0	0	0	0	0	0	0	0
d__Bacteria;p__Firmicutes_A;c__Clostridia_258483;o__Tissierellales;f__Peptoniphilaceae;g__Helcococcus;s__Helcococcus kunzii	1	0	0.9975	NZ_JH601088.1	40	0	0	0	6	77	21	28	10	0	0	0	0	0	0	0	0	0	0	0	0	0
d__Bacteria;p__Bacteroidota;c__Bacteroidia;o__Sphingobacteriales;f__Sphingobacteriaceae;g__Sphingobacterium;s__Sphingobacterium mizutaii	1	0	1	NZ_LT906468.1	0	0	0	0	0	0	0	0	141	0	0	41	0	0	0	0	0	0	0	0	0	0
d__Bacteria;p__Proteobacteria;c__Gammaproteobacteria;o__Xanthomonadales_616009;f__Xanthomonadaceae_616009;g__Luteimonas_C_615545;s__Luteimonas colneyensis	1	0	1	NZ_JACSQJ010000013.1	0	0	0	18	19	0	0	0	22	0	0	29	0	0	47	0	45	0	0	0	0	0
d__Bacteria;p__Actinobacteriota;c__Actinomycetia;o__Actinomycetales;f__Actinomycetaceae;__;__					0	0	0	0	0	0	0	0	0	0	22	9	115	5	0	0	0	0	8	13	0	0
d__Bacteria;p__Actinobacteriota;c__Actinomycetia;o__Mycobacteriales;f__Geodermatophilaceae;g__Blastococcus;__Blastococcus deserti	1	0	1	NZ_JBHUHP010000031.1	0	0	0	25	0	0	0	0	0	29	42	2	42	2	0	0	29	0	0	0	0	0
d__Bacteria;p__Firmicutes_A;c__Clostridia_258483;o__Tissierellales;f__Peptoniphilaceae;g__Finegoldia;s__					66	0	0	0	16	72	0	17	0	0	0	0	0	0	0	0	0	0	0	0	0	0
d__Bacteria;p__Proteobacteria;c__Gammaproteobacteria;o__Xanthomonadales_616009;f__Xanthomonadaceae_616009;__;__					0	0	0	31	0	8	0	0	7	1	0	42	4	0	0	0	30	2	24	0	0	10
d__Bacteria;p__Firmicutes_D;c__Bacilli;o__Bacillales_B_302584;f__DSM-18226_301387;g__Cytobacillus_298193;s__Cytobacillus eiseniae	1	0	0.9977	NZ_JAGIKZ010000060.1	0	0	0	0	0	0	0	0	86	17	0	32	3	19	0	0	0	0	0	0	0	0
d__Bacteria;p__Firmicutes_D;c__Bacilli;o__Bacillales_A;f__Planococcaceae;g__Chryseomicrobium_303841;s__					0	0	0	95	0	0	0	0	0	30	7	0	2	3	0	0	18	0	0	0	0	0
d__Bacteria;p__Deinococcota;c__Deinococci;o__Deinococcales;f__Deinococcaceae;g__Deinococcus_B;s__Deinococcus_B terrestris	1	0	0.9807	NZ_WBSL01000034.1	0	0	0	0	0	0	0	0	0	44	17	0	27	19	28	5	0	0	9	0	4	0
d__Bacteria;p__Actinobacteriota;c__Actinomycetia;o__Actinomycetales;f__Quadrisphaeraceae;g__;s__					0	0	0	0	0	0	0	0	0	32	15	0	94	0	0	0	0	12	0	0	0	0
d__Bacteria;p__Firmicutes_D;c__Bacilli;o__Lactobacillales;f__Enterococcaceae;g__Enterococcus_B;__					0	0	0	0	0	0	0	145	0	0	0	7	0	0	0	0	0	0	0	0	0	0
d__Bacteria;p__Firmicutes_D;c__Bacilli;o__Lactobacillales;f__Aerococcaceae;g__Aerococcus;__					32	12	0	82	0	0	16	0	4	0	0	6	0	0	0	0	0	0	0	0	0	0
d__Bacteria;p__Proteobacteria;c__Alphaproteobacteria;o__Rhodobacterales;f__Rhodobacteraceae;g__Rubellimicrobium;s__Rubellimicrobium roseum	1	0	0.99	NZ_VDFV01000097.1	7	0	0	0	0	0	0	4	0	46	12	0	70	8	0	0	0	0	4	0	0	0
d__Bacteria;p__Firmicutes_D;c__Bacilli;o__Mycoplasmatales;f__Mycoplasmoidaceae;g__Eperythrozoon_B;s__					0	0	0	129	13	0	0	0	0	0	0	0	0	0	0	0	0	0	0	0	0	0
d__Bacteria;p__Chloroflexota;c__Chloroflexia;__;__;__;__					0	0	0	0	0	0	0	0	0	3	12	0	99	2	0	0	0	0	9	14	0	0
d__Bacteria;p__Proteobacteria;c__Alphaproteobacteria;o__Sphingomonadales;f__Sphingomonadaceae;g__Novosphingobium_485351;__					0	0	0	0	0	0	0	0	35	0	0	100	0	0	0	0	0	0	0	0	0	0
d__Bacteria;p__Proteobacteria;c__Alphaproteobacteria;o__Sphingomonadales;f__Sphingomonadaceae;__;__					0	47	0	0	0	4	0	0	0	0	3	0	40	0	0	0	13	11	0	5	2	9
d__Bacteria;p__Bacteroidota;c__Bacteroidia;o__Cytophagales;f__Hymenobacteraceae;__;__					0	0	0	0	0	0	0	0	0	69	0	0	19	7	0	0	0	13	0	0	0	26
d__Bacteria;p__Bacteroidota;c__Bacteroidia;o__Sphingobacteriales;f__Sphingobacteriaceae;g__Sphingobacterium;s__Sphingobacterium cellulitidis	1	0	1	NZ_CP171136.1	0	0	0	0	0	0	0	0	58	0	0	73	0	0	0	0	0	0	0	0	0	0
d__Bacteria;p__Proteobacteria;c__Alphaproteobacteria;o__Acetobacterales;f__Acetobacteraceae;g__Roseicella;s__Roseicella aerolata	1	0	1	NZ_JAJAQI010000107.1	0	0	0	0	0	0	0	0	4	0	25	0	86	8	2	0	0	0	3	0	0	0
d__Bacteria;p__Firmicutes_D;c__Bacilli;o__Lactobacillales;f__Lactobacillaceae;g__Paucilactobacillus;s__Paucilactobacillus nenjiangensis	1	0	1	NZ_CP043939.1	23	0	26	0	0	72	5	0	0	0	0	0	0	0	0	0	0	0	0	0	0	0
d__Bacteria;p__Proteobacteria;c__Gammaproteobacteria;o__Enterobacterales_A_737866;f__Enterobacteriaceae_A;g__Tatumella;s__					0	0	0	0	0	0	0	0	29	0	0	94	0	0	0	0	0	0	0	0	0	0
d__Bacteria;p__Firmicutes_D;c__Bacilli;o__Bacillales_A;f__Planococcaceae;__;__					40	0	0	28	0	0	0	0	25	10	0	0	6	0	0	0	0	0	0	0	0	11
d__Bacteria;p__Actinobacteriota;c__Actinomycetia;o__Actinomycetales;f__Micrococcaceae;g__Arthrobacter_D;__					0	0	0	0	0	0	0	0	0	115	0	0	0	0	0	0	0	0	0	0	0	0
d__Bacteria;p__Gemmatimonadota;c__Gemmatimonadetes;o__Longimicrobiales;f__Longimicrobiaceae;g__Longimicrobium;s__					0	0	0	0	0	0	0	13	0	31	11	0	49	4	0	0	0	0	3	0	0	3
d__Bacteria;p__Proteobacteria;c__Alphaproteobacteria;o__Rhodobacterales;f__Rhodobacteraceae;g__Rubellimicrobium;s__Rubellimicrobium roseum	1	0	1	NZ_VDFV01000097.1	0	0	0	0	0	0	0	0	0	17	24	0	63	0	10	0	0	0	0	0	0	0
d__Bacteria;p__Actinobacteriota;c__Actinomycetia;o__Mycobacteriales;f__Mycobacteriaceae;g__Mycobacterium;__					0	8	0	0	0	0	0	0	5	9	8	28	18	3	0	0	29	0	3	0	2	0
d__Bacteria;p__Myxococcota_A_473307;c__Myxococcia;o__Myxococcales;f__Myxococcaceae;__;__					0	0	0	0	0	0	0	0	0	3	9	2	49	24	0	0	25	0	0	0	0	0
d__Bacteria;p__Proteobacteria;c__Alphaproteobacteria;__;__;__;__					17	0	0	0	0	0	0	5	0	7	24	2	49	0	0	0	0	0	0	6	0	0
d__Bacteria;p__Firmicutes_D;c__Bacilli;o__Mycoplasmatales;f__Metamycoplasmataceae;g__Mycoplasmopsis_A_272177;s__Mycoplasmopsis_A_272177 edwardii	1	0	1	NZ_LS991951.1	0	0	0	0	110	0	0	0	0	0	0	0	0	0	0	0	0	0	0	0	0	0
d__Bacteria;p__Firmicutes_A;c__Clostridia_258483;o__Peptostreptococcales;f__Peptostreptococcaceae_256921;__;__					0	101	0	0	0	0	0	0	0	0	0	4	2	0	0	0	0	0	2	0	0	0
d__Bacteria;p__Cyanobacteria;c__Cyanobacteriia;o__Cyanobacteriales;f__Chroococcidiopsidaceae_29158;g__Aliterella;s__					0	65	0	43	0	0	0	0	0	0	0	0	0	0	0	0	0	0	0	0	0	0
d__Bacteria;p__Actinobacteriota;c__Thermoleophilia;o__Solirubrobacterales;__;__;__					0	0	0	3	0	0	0	0	0	25	8	5	64	0	0	0	0	0	2	0	0	0
d__Bacteria;p__Actinobacteriota;c__Actinomycetia;o__Mycobacteriales;f__Mycobacteriaceae;g__Gordonia_B_376796;__					0	0	6	35	0	0	0	0	0	0	0	12	15	0	19	0	18	0	0	0	0	0
d__Bacteria;p__Proteobacteria;c__Alphaproteobacteria;o__Rhodobacterales;f__Rhodobacteraceae;g__Rubellimicrobium;s__Rubellimicrobium rubrum	1	0	0.995	NZ_VDFU01000066.1	0	0	0	0	0	0	0	0	0	22	5	0	73	5	0	0	0	0	0	0	0	0
d__Bacteria;p__Proteobacteria;c__Alphaproteobacteria;o__Rickettsiales;f__Rickettsiaceae;g__Rickettsia;s__Rickettsia rickettsii	1	0	0.9975	NC_009882.1	0	0	0	0	0	0	0	0	0	0	0	0	0	0	0	104	0	0	0	0	0	0
d__Bacteria;p__Firmicutes_D;c__Bacilli;o__Bacillales_A;f__Planococcaceae;g__Chryseomicrobium_303841;__					0	0	0	0	0	0	0	0	0	0	1	0	0	0	0	0	0	51	0	51	0	0
d__Bacteria;p__Actinobacteriota;c__Rubrobacteria;o__Rubrobacterales;f__Rubrobacteraceae;__;__					0	0	0	0	0	0	0	0	0	5	9	0	71	0	13	0	0	0	3	0	0	0
d__Bacteria;p__Actinobacteriota;c__Actinomycetia;o__Mycobacteriales;f__Mycobacteriaceae;g__Rhodococcus_C_375578;s__Rhodococcus_C_375578 rhodochrous	1	0	1	NZ_CP120356.1	0	0	0	0	0	0	0	0	22	11	3	36	21	6	0	0	0	0	0	0	0	0
d__Bacteria;p__Proteobacteria;c__Alphaproteobacteria;o__Rhodobacterales;f__Rhodobacteraceae;g__Paracoccus;s__					0	0	0	51	0	0	0	0	23	0	0	25	0	0	0	0	0	0	0	0	0	0
d__Bacteria;p__Firmicutes_D;c__Bacilli;o__Bacillales_B_306089;f__Bacillaceae_H_294103;g__Bacillus_P_294101;s__					0	0	0	0	0	0	0	0	0	97	0	0	0	0	0	0	0	0	0	0	0	0
d__Bacteria;p__Firmicutes_D;c__Bacilli;o__Bacillales_A;f__Planococcaceae;g__Lysinibacillus_304892;__					0	0	0	0	0	0	0	0	37	0	0	59	0	0	0	0	0	0	0	0	0	0
d__Bacteria;p__Firmicutes_D;c__Bacilli;o__Bacillales_D_310495;f__Amphibacillaceae;g__Terribacillus;s__Terribacillus halophilus	1	0	1	NZ_FMZB01000020.1	0	0	0	0	0	0	0	0	0	25	0	36	0	35	0	0	0	0	0	0	0	0
d__Bacteria;p__Firmicutes_D;c__Bacilli;o__Bacillales_A;f__Planococcaceae;g__Solibacillus;__					0	0	0	0	0	0	0	0	84	0	0	0	0	0	0	0	0	11	0	0	0	0
d__Bacteria;p__Proteobacteria;c__Gammaproteobacteria;o__Xanthomonadales_616009;f__Xanthomonadaceae_616009;g__Lysobacter_A_615995;s__Lysobacter korlensis	1	0	0.9742	NZ_JBHLTG010000025.1	0	0	0	0	0	0	0	0	75	0	0	18	0	0	0	0	0	0	0	0	0	0
d__Bacteria;p__Proteobacteria;c__Gammaproteobacteria;o__Xanthomonadales_616009;f__Xanthomonadaceae_616009;g__Pseudoxanthomonas_A_615336;s__Pseudoxanthomonas_A_615336 kaohsiungensis	1	0	0.9953	NZ_PDWO01000002.1	0	0	0	0	0	3	0	0	0	0	0	0	0	0	0	0	89	0	0	0	0	0
d__Bacteria;p__Proteobacteria;c__Alphaproteobacteria;o__Acetobacterales;f__Acetobacteraceae;__;__					0	0	0	9	0	0	0	0	2	10	6	2	60	0	0	0	0	0	0	0	0	3
d__Bacteria;p__Actinobacteriota;c__Actinomycetia;o__Actinomycetales;__;__;__					0	0	0	11	9	0	0	0	0	0	1	0	46	6	0	0	15	0	2	0	0	0
d__Bacteria;p__Actinobacteriota;c__Actinomycetia;o__Actinomycetales;f__Cellulomonadaceae;g__Actinotalea;s__					0	0	0	0	0	0	0	0	0	15	0	0	74	0	0	0	0	0	0	0	0	0
d__Bacteria;p__Proteobacteria;c__Alphaproteobacteria;o__Sphingomonadales;f__Sphingomonadaceae;g__Sphingomicrobium_483265;s__Sphingomicrobium rhizophila	1	0	0.9975	NZ_CP060717.1	0	0	0	0	0	0	0	0	0	0	33	8	12	12	0	0	0	0	24	0	0	0
d__Bacteria;p__Firmicutes_D;c__Bacilli;o__Bacillales_B_306089;f__Bacillaceae_L_288402;__;__					0	0	0	0	0	0	0	0	14	0	0	68	7	0	0	0	0	0	0	0	0	0
d__Bacteria;p__Actinobacteriota;c__Actinomycetia;o__Actinomycetales;f__Microbacteriaceae;g__Microbacterium_A_383312;s__Microbacterium bandirmense	1	0	0.9975	NZ_JBBDGM010000027.1	0	0	0	0	0	0	0	0	85	0	0	0	0	0	0	0	0	0	0	0	0	0
d__Bacteria;p__Firmicutes_D;c__Bacilli;o__Staphylococcales;f__Salinicoccaceae;g__Salinicoccus;s__Salinicoccus kekensis	1	0	1	NZ_OBQF01000010.1	0	0	0	0	0	0	0	0	0	14	11	3	26	0	0	0	24	0	0	6	0	0
d__Bacteria;p__Actinobacteriota;__;__;__;__;__					0	3	0	0	0	0	0	0	0	49	0	0	15	0	0	0	0	0	0	2	0	14
d__Bacteria;p__Bacteroidota;c__Bacteroidia;o__Sphingobacteriales;f__Sphingobacteriaceae;g__Sphingobacterium;s__Sphingobacterium hotanense	1	0	1	NZ_CP030848.1	0	0	0	0	0	0	0	0	28	0	0	55	0	0	0	0	0	0	0	0	0	0
d__Bacteria;p__Proteobacteria;c__Gammaproteobacteria;o__Xanthomonadales_616009;f__Xanthomonadaceae_616009;g__Stenotrophomonas_A_615274;s__Stenotrophomonas_A_615274 geniculata					0	0	0	0	0	0	0	0	16	0	0	67	0	0	0	0	0	0	0	0	0	0
d__Bacteria;p__Fusobacteriota;c__Fusobacteriia;o__Fusobacteriales_993521;f__Fusobacteriaceae_993521;g__Fusobacterium_A;s__Fusobacterium varium	1	0	0.9827	NZ_CP028103.1	0	0	0	0	40	35	0	0	0	0	8	0	0	0	0	0	0	0	0	0	0	0
d__Bacteria;p__Firmicutes_D;c__Bacilli;o__Bacillales_B_306089;f__Bacillaceae_H_294103;g__Metabacillus_B_289979;__					0	0	0	0	0	0	0	43	0	0	0	39	0	0	0	0	0	0	0	0	0	0
d__Bacteria;p__Proteobacteria;c__Gammaproteobacteria;o__Enterobacterales_A_737866;f__Enterobacteriaceae_A;g__Klebsiella_724518;__					0	80	0	0	0	0	0	0	0	0	0	0	0	0	0	0	0	0	0	0	0	0
d__Bacteria;p__Proteobacteria;c__Gammaproteobacteria;o__Burkholderiales_595422;f__Burkholderiaceae_A_595422;g__Achromobacter;s__Achromobacter denitrificans_593100	1	0	0.9789	NZ_VLTJ01000034.1	0	0	0	0	0	0	0	0	23	0	0	51	5	0	0	0	0	0	0	0	0	0
d__Bacteria;p__Actinobacteriota;c__Actinomycetia;o__Mycobacteriales;f__Mycobacteriaceae;g__Corynebacterium;s__Corynebacterium urinipleomorphum	1	0	1	NZ_LT706957.1	26	0	0	0	0	0	0	0	0	0	0	0	53	0	0	0	0	0	0	0	0	0
d__Bacteria;p__Actinobacteriota;c__Actinomycetia;o__Actinomycetales;f__Dermatophilaceae_390796;g__Ornithinimicrobium_390112;__	1	0	0.9829	NZ_CP040887.1	0	0	0	0	0	0	0	0	0	22	20	0	0	37	0	0	0	0	0	0	0	0
d__Bacteria;p__Actinobacteriota;c__Actinomycetia;o__Mycobacteriales;f__Mycobacteriaceae;g__Corynebacterium;s__Corynebacterium minutissimum	1	0	1	NZ_LS483460.1	0	0	0	0	0	0	0	0	0	0	0	0	78	0	0	0	0	0	0	0	0	0
d__Bacteria;p__Actinobacteriota;c__Actinomycetia;o__Mycobacteriales;f__Micromonosporaceae;__;__					0	0	0	0	0	0	0	0	0	11	18	0	44	5	0	0	0	0	0	0	0	0
d__Bacteria;p__Actinobacteriota;c__Actinomycetia;o__Streptosporangiales;f__Streptosporangiaceae;g__Nocardiopsis_A_393323;__					0	0	0	0	0	0	0	0	0	0	0	0	74	0	0	0	0	0	0	0	0	3
d__Bacteria;p__Gemmatimonadota;c__Gemmatimonadetes;o__Longimicrobiales;f__RSA9;g__RSA9;s__					0	0	0	0	0	0	0	0	0	0	4	5	58	8	0	0	0	0	0	0	0	0
d__Bacteria;p__Bacteroidota;c__Bacteroidia;o__Flavobacteriales_877923;f__Weeksellaceae;__;__					0	0	0	0	10	0	0	0	19	0	0	33	0	0	0	0	0	0	0	12	0	0
d__Bacteria;p__Deinococcota;c__Deinococci;o__Deinococcales;f__Trueperaceae;g__JAABTL01;s__JAABTL01 sp011390735					0	0	0	0	0	0	0	0	0	3	14	0	57	0	0	0	0	0	0	0	0	0
d__Bacteria;p__Proteobacteria;c__Gammaproteobacteria;o__Enterobacterales_A_737866;f__Pasteurellaceae;__;__					0	0	0	50	7	0	0	0	0	0	0	0	0	0	0	0	0	0	0	0	0	16
d__Bacteria;p__Fusobacteriota;c__Fusobacteriia;o__Fusobacteriales_993521;f__Fusobacteriaceae_993521;g__Fusobacterium_C;s__Fusobacterium varium	1	0	0.9827	NZ_CP028103.1	0	72	0	0	0	0	0	0	0	0	0	0	0	0	0	0	0	0	0	0	0	0
d__Bacteria;p__Actinobacteriota;c__Actinomycetia;o__Actinomycetales;f__Dermatophilaceae_390796;g__Piscicoccus;s__Piscicoccus intestinalis	1	0	1	NZ_BCNQ01000222.1	0	0	0	0	10	0	0	0	0	0	33	0	12	0	15	0	0	0	0	0	0	0
d__Bacteria;p__Proteobacteria;c__Gammaproteobacteria;o__Enterobacterales_A_737866;f__Pasteurellaceae;g__Mannheimia;s__					0	69	0	0	0	0	0	0	0	0	0	0	0	0	0	0	0	0	0	0	0	0
d__Bacteria;p__Actinobacteriota;c__Acidimicrobiia_401430;o__Acidimicrobiales;__;__;__					21	0	0	0	0	0	0	0	0	16	9	0	19	0	3	0	0	0	0	0	0	0
d__Bacteria;p__Actinomycetota;c__Actinomycetes;o__Streptosporangiales;f__Thermomonosporaceae;g__Actinomadura;s__Actinomadura sediminis	1	0	1	NZ_JBHTJA010000244.1	0	0	0	0	0	0	0	0	0	0	0	0	68	0	0	0	0	0	0	0	0	0
d__Bacteria;p__Proteobacteria;c__Gammaproteobacteria;o__Pseudomonadales_660879;f__Moraxellaceae;g__Alkanindiges;__					0	0	0	0	64	0	0	0	0	1	2	0	0	0	0	0	0	0	0	0	0	0
d__Bacteria;p__Proteobacteria;c__Gammaproteobacteria;o__Pseudomonadales_650611;f__Pseudomonadaceae;g__Pseudomonas_F;s__Pseudomonas solani	1	0	1	NZ_CP158373.1	0	0	0	0	0	0	0	0	67	0	0	0	0	0	0	0	0	0	0	0	0	0
d__Bacteria;p__Actinobacteriota;c__Actinomycetia;o__Streptosporangiales;f__Streptosporangiaceae;__;__					0	0	0	0	0	0	0	0	0	19	0	0	43	4	0	0	0	0	0	0	0	0
d__Bacteria;p__Actinobacteriota;c__Thermoleophilia;o__Solirubrobacterales;f__Solirubrobacteraceae_405341;g__Solirubrobacter;__					0	0	0	0	0	0	0	0	0	27	6	0	32	0	0	0	0	0	0	0	0	0
d__Bacteria;p__Chloroflexota;c__Limnocylindria;o__QHBO01;f__QHBO01;g__CF-167;s__CF-167 sp005879775					0	0	0	0	0	0	0	0	0	0	6	4	35	16	0	0	0	4	0	0	0	0
d__Bacteria;p__Actinobacteriota;c__Actinomycetia;o__Streptomycetales_400645;f__Streptomycetaceae_400641;g__Streptomyces_G_395345;s__Streptomyces megasporus	1	0	1	NZ_JODL01000058.1	0	0	0	0	0	0	0	0	0	30	0	0	34	0	0	0	0	0	0	0	0	0
d__Bacteria;p__Actinobacteriota;c__Actinomycetia;o__Mycobacteriales;f__Mycobacteriaceae;g__Rhodococcus_C_375578;s__Rhodococcus pyridinivorans	1	0	1	NC_023150.1	25	0	0	0	0	0	0	0	0	0	0	37	0	0	0	0	0	0	0	0	0	0
d__Bacteria;p__Firmicutes_D;c__Bacilli;o__Lactobacillales;f__Carnobacteriaceae;g__Desemzia;s__					36	0	0	24	0	0	0	0	0	0	0	0	0	0	0	2	0	0	0	0	0	0
d__Bacteria;p__Firmicutes_D;c__Bacilli;o__Bacillales_A;f__Planococcaceae;g__Kurthia;__Kurthia populi	1	0	1	NZ_JBHUOR010000063.1	0	0	0	0	0	43	0	0	0	0	0	19	0	0	0	0	0	0	0	0	0	0
d__Bacteria;p__Proteobacteria;c__Alphaproteobacteria;o__Rhizobiales_A_504705;f__Beijerinckiaceae;__;__					0	0	0	0	0	0	0	0	0	0	0	0	59	0	0	0	0	0	0	0	0	0
d__Bacteria;p__Bacteroidota;c__Bacteroidia;o__Flavobacteriales_877923;f__Weeksellaceae;g__Bergeyella_A_791832;s__Bergeyella_A_791832 zoohelcum	1	0	1	NZ_UFTL01000001.1	0	0	0	56	0	3	0	0	0	0	0	0	0	0	0	0	0	0	0	0	0	0
d__Bacteria;p__Proteobacteria;c__Gammaproteobacteria;o__Pseudomonadales_660879;f__Moraxellaceae;g__Moraxella_C_651924;s__Moraxella canis	1	0	0.9977	NZ_CP139961.1	0	0	0	46	0	0	0	0	0	0	0	0	0	0	0	0	0	0	0	0	0	13
d__Bacteria;p__Proteobacteria;c__Gammaproteobacteria;o__Enterobacterales_A_737866;f__Aeromonadaceae;g__Aeromonas;__					0	0	0	0	0	0	0	0	0	20	1	0	6	2	0	0	0	0	26	3	0	0
d__Bacteria;p__Proteobacteria;c__Gammaproteobacteria;o__Xanthomonadales_616009;f__Xanthomonadaceae_616009;g__Thermomonas_615664;__					0	0	0	22	0	0	0	0	0	0	0	0	0	0	0	0	14	22	0	0	0	0
d__Bacteria;p__Proteobacteria;c__Gammaproteobacteria;o__Burkholderiales_592524;f__Burkholderiaceae_A_574758;__;__					8	0	0	0	19	0	0	0	7	8	0	14	0	0	0	0	0	0	0	0	0	0
d__Bacteria;p__Firmicutes_D;c__Bacilli;o__Staphylococcales;f__Salinicoccaceae;g__Salinicoccus;s__Salinicoccus halodurans	1	0	1	NZ_FOTB01000008.1	0	0	0	0	0	0	0	0	13	0	0	41	0	0	0	0	0	0	0	0	0	0
d__Bacteria;p__Actinobacteriota;c__Actinomycetia;o__Mycobacteriales;f__Mycobacteriaceae;g__Corynebacterium;s__					0	0	0	0	0	0	0	0	54	0	0	0	0	0	0	0	0	0	0	0	0	0
d__Bacteria;p__Bacteroidota;c__Flavocateria;o__Flavobacteriales_877923;f__Weeksellaceae;g__Planobacterium;s__Planobacterium oryzisoli	1	0	1	NZ_JADKYY010000016.1	0	0	0	0	0	5	0	0	3	0	0	0	0	0	41	0	3	0	0	0	0	0
d__Bacteria;p__Bacteroidota;c__Bacteroidia;o__Flavobacteriales_877923;f__Flavobacteriaceae;g__Paenimyroides;s__Paenimyroides ummariense	1	0	0.9882	NZ_FOVI01000068.1	0	0	0	0	0	0	0	0	50	0	0	2	0	0	0	0	0	0	0	0	0	0
d__Bacteria;p__Proteobacteria;c__Gammaproteobacteria;o__Enterobacterales_A_737866;f__Vibrionaceae;g__Vibrio_678715;__					0	0	0	24	0	0	0	0	0	23	0	0	0	0	0	0	0	0	4	0	0	0
d__Bacteria;p__Proteobacteria;c__Alphaproteobacteria;o__Acetobacterales;f__Acetobacteraceae;g__Teichococcus;s__Teichococcus oryzae	1	0	1	NZ_VUKA01000061.1	0	0	0	0	0	0	0	0	0	10	12	10	19	0	0	0	0	0	0	0	0	0
d__Bacteria;p__Actinobacteriota;c__Actinomycetia;o__Mycobacteriales;f__Mycobacteriaceae;g__Dietzia;s__Dietzia aerolata	1	0	1	NZ_JBHUOH010000001.1	0	0	0	0	0	0	0	0	51	0	0	0	0	0	0	0	0	0	0	0	0	0
d__Bacteria;p__Firmicutes_D;c__Bacilli;o__Lactobacillales;f__Enterococcaceae;g__Enterococcus_D;__					0	0	0	0	51	0	0	0	0	0	0	0	0	0	0	0	0	0	0	0	0	0
d__Bacteria;p__Firmicutes_D;c__Bacilli;o__DSM-16016;f__Caldibacillaceae;__;__					0	0	0	0	0	0	0	0	0	0	0	0	0	0	0	0	51	0	0	0	0	0
d__Bacteria;p__Actinobacteriota;c__Actinomycetia;o__Propionibacteriales;f__Nocardioidaceae;g__Aeromicrobium;s__Aeromicrobium tamlense	1	0	1	NZ_JACBZN010000001.1	0	35	8	0	0	7	0	0	0	0	0	0	0	0	0	0	0	0	0	0	0	0
d__Bacteria;p__Actinobacteriota;c__Actinomycetia;o__Mycobacteriales;f__Micromonosporaceae;g__Micromonospora_H_372070;__					0	0	0	0	0	0	0	0	0	32	0	0	18	0	0	0	0	0	0	0	0	0
d__Bacteria;p__Actinobacteriota;c__Actinomycetia;o__Mycobacteriales;f__Pseudonocardiaceae;g__Actinomycetospora;s__Actinomycetospora straminea	1	0	0.9929	NZ_JAQZAN010000048.1	10	0	0	0	0	0	0	0	0	0	0	0	33	7	0	0	0	0	0	0	0	0
d__Bacteria;p__Proteobacteria;c__Gammaproteobacteria;o__Cardiobacteriales;f__Cardiobacteriaceae;g__Cardiobacterium;s__					0	0	0	0	46	0	0	0	0	0	0	0	0	0	4	0	0	0	0	0	0	0
d__Bacteria;p__Firmicutes_D;c__Bacilli;o__Bacillales_B_306089;f__Bacillaceae_H_294103;g__Bacillus_P_294101;__					0	0	0	0	0	0	0	0	0	39	0	0	0	0	5	0	0	0	0	0	5	0
d__Bacteria;p__Gemmatimonadota;c__Gemmatimonadetes;o__Gemmatimonadales;f__Gemmatimonadaceae;g__Roseisolibacter;s__Roseisolibacter agri	1	0	0.9833	NZ_BRXS01000016.1	0	0	0	0	0	0	0	0	0	6	0	0	42	0	0	0	0	0	0	0	0	0
d__Bacteria;p__Proteobacteria;c__Gammaproteobacteria;o__Pseudomonadales_660879;f__Moraxellaceae;__;__					0	0	0	0	0	0	0	0	0	41	7	0	0	0	0	0	0	0	0	0	0	0
d__Bacteria;p__Firmicutes_D;c__Bacilli;o__Bacillales_B_302584;f__Bacillaceae_B_301660;g__Bacillus_BM;s__					0	0	0	0	0	0	0	0	0	0	0	47	0	0	0	0	0	0	0	0	0	0
d__Bacteria;p__Actinobacteriota;c__Actinomycetia;o__Mycobacteriales;f__Mycobacteriaceae;g__Corynebacterium;s__Corynebacterium macclintockiae	1	0	0.9927	NZ_JAKMUV010000021.1	0	0	0	0	0	0	0	0	0	0	0	0	47	0	0	0	0	0	0	0	0	0
d__Bacteria;p__Actinomycetota;c__Actinomycetes;o__ Micrococcales;f__Ornithinimicrobiaceae;g__Serinicoccus;s__Serinicoccus flavus	1	0	1	NZ_CP038213.1	0	0	0	29	0	0	0	0	0	0	0	0	0	0	0	0	0	0	0	18	0	0
d__Bacteria;p__Proteobacteria;c__Gammaproteobacteria;o__Xanthomonadales_616009;f__Xanthomonadaceae_616009;g__Lysobacter_A_615995;__					0	0	0	0	0	0	0	0	0	5	11	1	13	0	14	0	0	0	0	2	0	0
d__Bacteria;p__Firmicutes_D;c__Bacilli;o__Bacillales_B_306089;f__Aeribacillaceae;g__Aeribacillus;s__Aeribacillus composti	1	0	1	NZ_CP134501.1	0	0	46	0	0	0	0	0	0	0	0	0	0	0	0	0	0	0	0	0	0	0
d__Bacteria;p__Proteobacteria;c__Gammaproteobacteria;o__Xanthomonadales_616009;f__Xanthomonadaceae_616009;g__Stenotrophomonas_A_615274;s__Stenotrophomonas_A_615274 bentonitica					0	0	0	0	0	0	0	0	0	0	0	46	0	0	0	0	0	0	0	0	0	0
d__Bacteria;p__Firmicutes_D;c__Bacilli;o__Bacillales_B_302584;f__DSM-18226_301387;g__Mesobacillus_A_295502;__					0	0	0	0	0	0	0	0	0	0	14	0	0	0	0	0	11	0	0	0	21	0
d__Bacteria;p__Sumerlaeota;c__Sumerlaeia;o__Sumerlaeales;f__Sumerlaeaceae;g__HGW-BRC1-1;s__HGW-BRC1-1 sp002842095					0	0	0	0	0	0	0	0	0	3	0	5	37	0	0	0	0	0	0	0	0	0
d__Bacteria;p__Firmicutes_D;c__Bacilli;o__Lactobacillales;f__Enterococcaceae;__;__					0	0	0	0	3	4	24	0	0	9	0	0	0	5	0	0	0	0	0	0	0	0
d__Bacteria;p__Myxococcota_A_473307;c__Myxococcia;o__Myxococcales;f__Myxococcaceae;g__RPRB01;s__RPRB01 sp003818285					0	0	0	0	0	0	0	0	0	32	0	0	13	0	0	0	0	0	0	0	0	0
d__Bacteria;p__Firmicutes_D;c__Bacilli;o__Lactobacillales;f__Lactobacillaceae;g__Ligilactobacillus;s__Ligilactobacillus agilis	1	0	1	NZ_CP104397.1	24	0	0	0	16	0	0	0	0	0	0	0	4	0	0	0	0	0	0	0	0	0
d__Bacteria;p__Bacteroidota;c__Bacteroidia;o__Bacteroidales;f__Marinilabiliaceae;g__JC017;s__JC017 sp004296775					0	0	0	4	0	0	0	0	2	0	5	0	0	5	12	4	0	5	7	0	0	0
d__Bacteria;p__Proteobacteria;c__Alphaproteobacteria;o__Sphingomonadales;f__Sphingomonadaceae;g__Sphingomonas_L_486704;__					44	0	0	0	0	0	0	0	0	0	0	0	0	0	0	0	0	0	0	0	0	0
d__Bacteria;p__Actinobacteriota;c__Acidimicrobiia_401430;o__Acidimicrobiales;f__SZUA-35;g__CADEDH01;s__CADEDH01 sp902826025					0	0	0	0	0	0	0	0	0	6	18	0	9	6	0	0	0	0	5	0	0	0
d__Bacteria;p__Gemmatimonadota;c__Gemmatimonadetes;__;__;__;__					0	0	0	0	0	0	0	0	0	15	0	0	23	0	0	0	0	0	0	0	5	0
d__Bacteria;p__Firmicutes_D;c__Bacilli;o__Lactobacillales;f__Vagococcaceae;g__Vagococcus_A;s__Vagococcus_A lutrae	1	0	1	NZ_CP097017.1	35	0	0	0	0	8	0	0	0	0	0	0	0	0	0	0	0	0	0	0	0	0
d__Bacteria;p__Proteobacteria;c__Gammaproteobacteria;o__Enterobacterales_A_737866;f__Pasteurellaceae;g__Frederiksenia;__					20	0	5	0	13	0	0	0	0	4	0	0	0	0	0	0	0	0	0	0	0	0
d__Bacteria;p__Actinobacteriota;c__Actinomycetia;o__Actinomycetales;f__Actinomycetaceae;g__Georgenia_386172;s__Georgina muralis	1	0	0.9903	NZ_RKRA01000001.1	0	0	0	0	0	0	0	0	0	0	0	0	17	0	25	0	0	0	0	0	0	0
d__Bacteria;p__Proteobacteria;c__Gammaproteobacteria;o__Burkholderiales_595422;f__Burkholderiaceae_A_595422;__;__					0	0	0	0	0	0	0	0	17	0	0	25	0	0	0	0	0	0	0	0	0	0
d__Bacteria;p__Firmicutes_D;c__Bacilli;o__Lactobacillales;f__Lactobacillaceae;g__Lactobacillus;__					16	0	0	16	0	0	0	0	0	0	0	0	0	8	0	0	0	0	0	0	0	0
d__Bacteria;p__Bacteroidota;c__Bacteroidia;o__Sphingobacteriales;f__Sphingobacteriaceae;g__Sphingobacterium;s__Sphingobacterium luzhongxinii	1	0	0.9976	NZ_WEZW01000020.1	0	0	0	0	0	0	0	0	6	0	0	34	0	0	0	0	0	0	0	0	0	0
d__Bacteria;p__Proteobacteria;c__Alphaproteobacteria;o__Rhizobiales_A_500472;f__Rhizobiaceae_A_500472;g__Rhizobium;s__Rhizobium rosettiformans	1	0	1	NZ_STGU01000066.1	0	0	0	0	0	0	0	0	0	0	0	0	0	0	0	0	29	0	11	0	0	0
d__Bacteria;p__Firmicutes_D;c__Bacilli;o__Tumebacillales;f__Tumebacillaceae;g__Tumebacillus_A;s__					0	0	0	0	0	0	0	0	0	0	0	0	33	0	0	0	0	0	0	3	0	3
d__Bacteria;p__Proteobacteria;c__Gammaproteobacteria;o__Burkholderiales_597441;f__Nitrosomonadaceae;g__Nitrosospira;s__Nitrosospira multiformis	1	0	1	NC_007614.1	0	0	0	0	0	0	0	0	0	0	18	0	17	4	0	0	0	0	0	0	0	0
d__Bacteria;p__Chloroflexota;c__Limnocylindria;o__;f__;g__;s__					0	0	0	0	0	0	0	0	0	39	0	0	0	0	0	0	0	0	0	0	0	0
d__Bacteria;p__Proteobacteria;c__Alphaproteobacteria;o__Rhodobacterales;f__Rhodobacteraceae;g__Rubellimicrobium;s__					0	0	0	0	0	0	0	39	0	0	0	0	0	0	0	0	0	0	0	0	0	0
d__Bacteria;p__Proteobacteria;c__Gammaproteobacteria;o__Pseudomonadales_650611;f__Pseudomonadaceae;g__Pseudomonas_A;s__Pseudomonas_A saudiphocaensis	1	0	1	NZ_RHQU01000014.1	0	0	0	0	0	0	0	0	0	0	0	39	0	0	0	0	0	0	0	0	0	0
d__Bacteria;p__Bacteroidota;c__Bacteroidia;o__Flavobacteriales_877923;f__Flavobacteriaceae;g__Salinimicrobium;s__Salinimicrobium sediminis	1	0	0.9834	NZ_OCMF01000007.1	0	0	0	0	0	0	0	0	25	0	0	13	0	0	0	0	0	0	0	0	0	0
d__Bacteria;p__Bacteroidota;c__Bacteroidia;o__Cytophagales;f__Hymenobacteraceae;g__Pontibacter_909804;s__Pontibacter mucosus	1	0	0.9929	NZ_QBKI01000020.1	0	0	0	0	0	0	0	0	9	0	6	5	4	5	0	0	0	0	0	0	0	9
d__Bacteria;p__Proteobacteria;c__Gammaproteobacteria;o__Xanthomonadales_616009;f__Xanthomonadaceae_616009;g__Luteimonas_C_615545;__					4	0	0	10	0	0	0	0	0	0	0	8	0	0	13	0	1	0	2	0	0	0
d__Bacteria;p__Actinobacteriota;c__Actinomycetia;o__Actinomycetales;f__Microbacteriaceae;g__Leucobacter;s__Leucobacter denitrificans	1	0	1	NZ_CP060716.1	0	0	0	0	0	0	0	0	9	15	0	0	0	0	0	14	0	0	0	0	0	0
d__Bacteria;p__Proteobacteria;c__Gammaproteobacteria;o__Burkholderiales_597441;f__Neisseriaceae_563222;g__Eikenella_561468;__					0	0	0	15	0	23	0	0	0	0	0	0	0	0	0	0	0	0	0	0	0	0
d__Bacteria;p__Proteobacteria;c__Gammaproteobacteria;o__Xanthomonadales_616009;f__Xanthomonadaceae_616009;g__Luteimonas_C_615545;s__Luteimonas rhizosphaericola	1	0	1	NZ_JARXRN010000021.1	0	0	0	0	0	0	0	0	0	0	0	0	0	0	0	0	22	16	0	0	0	0
d__Bacteria;p__Firmicutes_D;c__Bacilli;o__Bacillales_A;f__Planococcaceae;g__Indiicoccus;s__Indiicoccus explosivorum	1	0	1	NZ_NHTN01000057.1	0	0	0	0	0	0	0	0	0	38	0	0	0	0	0	0	0	0	0	0	0	0
d__Bacteria;p__Firmicutes_D;c__Bacilli;o__Bacillales_A;f__Planococcaceae;g__Ureibacillus;s__Ureibacillus xyleni	1	0	0.9953	NZ_OBMQ01000025.1	0	0	0	0	0	0	0	0	21	0	0	17	0	0	0	0	0	0	0	0	0	0
d__Bacteria;p__Gemmatimonadota;c__Gemmatimonadetes;o__Longimicrobiales;f__RSA9;g__RSA9;s__RSA9 sp003242735					0	0	0	0	0	0	0	0	0	28	0	0	0	9	0	0	0	0	0	0	0	0
d__Bacteria;p__Bdellovibrionota_E;c__Bdellovibrionia_A_470743;o__UBA1018;f__UBA1018;g__GWA1-52-35;s__GWA1-52-35 sp001769805					0	0	0	0	0	0	0	0	0	0	0	0	26	0	0	0	0	0	0	0	0	11
d__Bacteria;p__Firmicutes_D;c__Bacilli;o__Bacillales_B_302584;f__DSM-18226_301387;g__Bacillus_BD;s__Bacillus benzoevorans	1	0	1	NZ_JACHGK010000053.1	0	0	0	0	0	0	0	0	0	4	0	20	13	0	0	0	0	0	0	0	0	0
d__Bacteria;p__Firmicutes_D;c__Bacilli;o__Bacillales_B_302584;f__Domibacillaceae;g__Domibacillus;s__Domibacillus iocasae	1	0	0.9977	NZ_MAMP01000010.1	0	0	0	0	0	0	0	0	0	14	0	2	21	0	0	0	0	0	0	0	0	0
d__Bacteria;p__Acidobacteriota;c__Blastocatellia;o__Pyrinomonadales;__;__;__					21	0	0	0	0	0	0	0	0	0	0	0	15	0	0	0	0	0	0	0	0	0
d__Bacteria;p__Actinobacteriota;c__Actinomycetia;__;__;__;__					0	12	0	0	0	0	0	0	0	0	4	0	19	0	0	0	0	0	0	0	0	0
d__Bacteria;p__Proteobacteria;c__Gammaproteobacteria;o__Burkholderiales_592524;__;__;__					0	0	0	0	0	0	0	0	0	20	0	0	0	0	0	0	0	0	0	0	0	15
d__Bacteria;p__Actinobacteriota;c__Thermoleophilia;o__Solirubrobacterales;f__Parviterribacteraceae;g__Parviterribacter;s__					0	0	0	0	0	0	0	0	0	0	7	0	27	0	0	0	0	0	0	0	0	0
d__Bacteria;p__Firmicutes_D;c__Bacilli;o__Lactobacillales;f__Streptococcaceae;g__Streptococcus;s__					21	0	0	0	9	4	0	0	0	0	0	0	0	0	0	0	0	0	0	0	0	0
d__Bacteria;p__Actinobacteriota;c__Actinomycetia;o__Actinomycetales;f__Bifidobacteriaceae;g__Bifidobacterium_388775;s__Bifidobacterium longum	1	0	0.9975	NC_015067.1	0	0	0	0	0	0	0	0	0	0	0	0	0	0	0	0	0	0	0	28	0	6
d__Bacteria;p__Proteobacteria;c__Gammaproteobacteria;o__Pseudomonadales_660879;f__Moraxellaceae;g__Acinetobacter;s__					0	0	0	0	0	0	0	0	2	0	0	31	0	0	0	0	0	0	0	0	0	0
d__Bacteria;p__Firmicutes_D;c__Bacilli;o__Bacillales_B_306089;__;__;__					33	0	0	0	0	0	0	0	0	0	0	0	0	0	0	0	0	0	0	0	0	0
d__Bacteria;p__Actinobacteriota;c__Actinomycetia;o__Actinomycetales;f__Microbacteriaceae;g__Agrococcus;__					0	0	0	0	0	0	0	0	0	0	0	18	15	0	0	0	0	0	0	0	0	0
d__Bacteria;p__Actinobacteriota;c__Actinomycetia;o__Mycobacteriales;f__Pseudonocardiaceae;g__Saccharomonospora;s__Saccharomonospora cyanea	1	0	1	NZ_CM001440.1	0	0	0	0	0	0	0	0	0	0	0	0	19	0	0	0	0	0	0	14	0	0
d__Bacteria;p__Proteobacteria;c__Alphaproteobacteria;o__Acetobacterales;f__Acetobacteraceae;g__Caldovatus;s__					0	0	0	0	0	0	0	0	0	8	0	0	14	11	0	0	0	0	0	0	0	0
d__Bacteria;p__Firmicutes_D;c__Bacilli;o__Bacillales_D_310495;f__Amphibacillaceae;g__Virgibacillus_G;s__Virgibacillus_G indicus	1	0	1	NZ_NPMS01000020.1	0	0	0	0	0	0	0	0	0	0	0	33	0	0	0	0	0	0	0	0	0	0
d__Bacteria;p__Proteobacteria;c__Gammaproteobacteria;o__Burkholderiales_592522;f__Burkholderiaceae_A_592522;__;__					0	0	0	0	0	0	0	0	0	15	0	2	1	0	7	0	0	0	0	0	0	7
d__Bacteria;p__Firmicutes_D;c__Bacilli;o__Bacillales_D_310495;f__Amphibacillaceae;__;__					0	0	0	0	0	0	0	0	0	0	1	20	6	5	0	0	0	0	0	0	0	0
d__Bacteria;p__Actinobacteriota;c__Acidimicrobiia_401430;o__Acidimicrobiales;f__MedAcidi-G1;g__S20-B6;s__S20-B6 sp002346745					0	0	0	0	0	0	0	0	0	0	4	0	15	7	0	0	0	0	0	0	0	6
d__Bacteria;p__Actinobacteriota;c__Actinomycetia;o__Actinomycetales;f__Actinomycetaceae;g__Georgenia_386131;__					0	0	0	0	0	0	0	0	0	0	0	3	0	2	0	0	0	0	2	0	0	25
d__Bacteria;p__Actinobacteriota;c__Actinomycetia;o__Actinomycetales;f__Brevibacteriaceae;g__Brevibacterium;__					0	0	0	0	0	0	0	0	7	0	0	25	0	0	0	0	0	0	0	0	0	0
d__Bacteria;p__Firmicutes_D;c__Bacilli;o__Bacillales_D_310495;f__Amphibacillaceae;g__Terribacillus;s__Terribacillus saccharophilus	1	0	1	NZ_CP008876.1	0	0	0	0	0	0	0	0	0	0	0	31	0	0	0	0	0	0	0	0	0	0
d__Bacteria;p__Firmicutes_D;c__Bacilli;o__Bacillales_H;f__Marinococcaceae;g__Marinococcus;__					0	0	0	14	0	17	0	0	0	0	0	0	0	0	0	0	0	0	0	0	0	0
d__Bacteria;p__Gemmatimonadota;c__Gemmatimonadetes;o__Longimicrobiales;f__RSA9;g__RSA9;__					0	0	0	0	0	0	0	0	0	0	0	0	31	0	0	0	0	0	0	0	0	0
d__Bacteria;p__Deinococcota;c__Deinococci;o__Deinococcales;f__Deinococcaceae;g__Deinococcus_B;s__Deinococcus rhizophilus	1	0	0.9879	NZ_JASNGB010000340.1	0	0	0	0	0	0	0	0	0	9	8	0	14	0	0	0	0	0	0	0	0	0
d__Bacteria;p__Proteobacteria;c__Gammaproteobacteria;o__Burkholderiales_592522;f__Burkholderiaceae_A_592522;g__Acidovorax_A;__					0	0	0	0	27	0	0	0	0	0	0	0	0	0	0	0	0	0	0	4	0	0
d__Bacteria;p__Proteobacteria;c__Alphaproteobacteria;o__Rhizobiales_A_500279;f__Rhizobiaceae_A_500279;g__Neorhizobium;__					0	0	0	0	0	9	0	0	8	0	0	14	0	0	0	0	0	0	0	0	0	0
d__Bacteria;p__Proteobacteria;c__Gammaproteobacteria;o__Burkholderiales_595422;f__Burkholderiaceae_A_595422;g__Pigmentiphaga;s__Pigmentiphaga aceris	1	0	0.9953	NZ_CP043046.1	0	0	0	0	0	0	0	30	0	0	0	0	0	0	0	0	0	0	0	0	0	0
d__Bacteria;p__Gemmatimonadota;c__Gemmatimonadetes;o__Gemmatimonadales;f__Gemmatimonadaceae;g__AG11;s__AG11 sp003223455					0	0	0	0	0	0	0	0	0	0	8	0	19	3	0	0	0	0	0	0	0	0
d__Bacteria;p__Proteobacteria;c__Gammaproteobacteria;o__Pseudomonadales_660879;f__Moraxellaceae;g__Psychrobacter;s__Psychrobacter proteolyticus	1	0	0.993	NZ_CAJHAS010000014.1	0	0	9	0	0	9	0	0	12	0	0	0	0	0	0	0	0	0	0	0	0	0
d__Bacteria;p__ Actinomycetota;c__Actinomycetes;o__Mycobacteriales;f__Nocardiaceae;g__Nocardia;s__Nocardia halotolerans	1	0	0.993	NZ_JBHSDL010000034.1	0	0	0	0	0	0	0	0	0	0	0	30	0	0	0	0	0	0	0	0	0	0
d__Bacteria;p__Bacteroidota;c__Bacteroidia;o__Flavobacteriales_877923;f__Flavobacteriaceae;g__Salinimicrobium;s__Salinimicrobium oceani	1	0	0.9834	NZ_JAAVJR010000004.1	0	0	0	0	0	0	0	0	0	0	10	0	0	0	0	0	20	0	0	0	0	0
d__Bacteria;p__Proteobacteria;c__Gammaproteobacteria;o__Enterobacterales_A_737866;f__Pasteurellaceae;g__Pasteurella_736809;s__Pasteurella canis	1	0	1	NZ_CP085871.1	0	0	0	28	0	0	0	0	0	0	0	0	0	0	0	0	0	0	2	0	0	0
d__Bacteria;p__Actinobacteriota;c__Actinomycetia;o__Streptosporangiales;f__Streptosporangiaceae;g__Nonomuraea_394555;__					0	0	0	0	0	0	0	0	0	0	0	0	29	0	0	0	0	0	0	0	0	0
d__Bacteria;p__Firmicutes_D;c__Bacilli;o__Bacillales_B_302584;f__DSM-18226_301387;g__Robertmurraya_298194;s__Robertmurraya korlensis	1	0	1	NZ_BCVH01000052.1	0	0	0	0	0	0	0	0	0	0	0	0	17	12	0	0	0	0	0	0	0	0
d__Bacteria;p__Bacteroidota;c__Bacteroidia;o__Bacteroidales;f__Bacteroidaceae;g__Phocaeicola_A_858004;s__					0	0	0	0	0	0	0	0	0	0	0	0	29	0	0	0	0	0	0	0	0	0
d__Bacteria;p__Actinobacteriota;c__Actinomycetia;o__Propionibacteriales;f__Propionibacteriaceae;g__Cutibacterium;s__Cutibacterium acnes	1	0	1	NZ_AP019723.1	0	0	0	0	0	0	0	0	0	4	11	0	8	5	0	0	0	0	0	0	0	0
d__Bacteria;p__Bacteroidota;c__Bacteroidia;o__Flavobacteriales_877923;f__Weeksellaceae;g__Chryseobacterium_796614;s__Chryseobacterium cheonjiense	1	0	1	NZ_JABBGF010000006.1	0	0	0	0	9	0	0	0	10	0	0	5	0	0	0	0	0	0	4	0	0	0
d__Bacteria;p__Actinobacteriota;c__Actinomycetia;o__Actinomycetales;f__Dermabacteraceae;__;__					0	0	0	0	28	0	0	0	0	0	0	0	0	0	0	0	0	0	0	0	0	0
d__Bacteria;p__Bacteroidota;c__Bacteroidia;o__Chitinophagales;f__Chitinophagaceae_966727;g__Flavisolibacter_B;__					0	0	0	0	0	0	0	0	0	0	0	0	0	0	0	0	0	0	0	28	0	0
d__Bacteria;p__Actinobacteriota;c__Actinomycetia;o__Mycobacteriales;f__Mycobacteriaceae;g__Rhodococcus_C_375578;s__					0	0	0	12	4	0	0	0	0	0	4	0	8	0	0	0	0	0	0	0	0	0
d__Bacteria;p__Firmicutes_D;c__Bacilli;o__Staphylococcales;f__Salinicoccaceae;g__Jeotgalicoccus_A_310962;s__					0	0	0	0	15	12	0	0	0	0	0	0	0	0	0	0	0	0	0	0	0	0
d__Bacteria;p__Firmicutes_D;c__Bacilli;o__Bacillales_D_310495;f__Amphibacillaceae;g__Gracilibacillus;s__Gracilibacillus dipsosauri	1	0	1	NZ_QGTD01000010.1	0	0	0	0	0	0	0	0	0	0	0	27	0	0	0	0	0	0	0	0	0	0
d__Bacteria;p__Actinobacteriota;c__Actinomycetia;o__Mycobacteriales;f__Pseudonocardiaceae;__;__					0	0	0	0	0	0	0	0	0	0	0	0	27	0	0	0	0	0	0	0	0	0
d__Bacteria;p__Firmicutes_D;c__Bacilli;o__Bacillales_D_310495;f__Halobacillaceae;g__Thalassobacillus;s__Thalassobacillus pellis	1	0	1	NZ_JAFBDO010000015.1	0	0	0	0	0	0	0	0	0	0	0	0	27	0	0	0	0	0	0	0	0	0
d__Bacteria;p__Firmicutes_D;c__Bacilli;o__Lactobacillales;f__Aerococcaceae;g__Granulicatella;s__Granulicatella adiacens	1	0	1	NZ_CP082858.1	0	0	27	0	0	0	0	0	0	0	0	0	0	0	0	0	0	0	0	0	0	0
d__Bacteria;p__Firmicutes_A;c__Clostridia_258483;o__Peptostreptococcales;f__Peptostreptococcaceae_256921;g__Paraclostridium;__					0	0	0	0	27	0	0	0	0	0	0	0	0	0	0	0	0	0	0	0	0	0
d__Bacteria;p__Firmicutes_D;c__Bacilli;o__Lactobacillales;f__Aerococcaceae;g__Eremococcus;s__Eremococcus coleocola	1	0	0.9836	NZ_AENN01000008.1	0	0	0	0	0	0	0	0	0	0	0	0	27	0	0	0	0	0	0	0	0	0
d__Bacteria;p__Firmicutes_D;c__Bacilli;o__Tumebacillales;f__Tumebacillaceae;g__Tumebacillus_A;__					0	0	0	0	5	0	0	0	0	0	5	0	16	0	0	0	0	0	0	0	0	0
d__Bacteria;p__Gemmatimonadota;c__Gemmatimonadetes;o__Gemmatimonadales;f__Gemmatimonadaceae;g__SCN-70-22;s__					0	0	0	0	0	0	0	0	0	4	0	0	22	0	0	0	0	0	0	0	0	0
d__Bacteria;p__Actinobacteriota;c__Actinomycetia;o__Mycobacteriales;f__Mycobacteriaceae;g__Corynebacterium;s__Corynebacterium endometrii	1	0	0.9902	NZ_CP039247.1	0	0	0	0	0	0	0	0	0	0	0	26	0	0	0	0	0	0	0	0	0	0
d__Bacteria;p__Bacteroidota;c__Bacteroidia;o__Cytophagales;f__Hymenobacteraceae;g__Pontibacter_909846;s__Pontibacter amylolyticus	1	0	0.9834	NZ_BMFP01000013.1	0	0	0	0	0	0	0	0	0	0	19	0	7	0	0	0	0	0	0	0	0	0
d__Bacteria;p__Actinobacteriota;c__Rubrobacteria;o__Rubrobacterales;f__Rubrobacteraceae;g__;s__					0	0	0	0	0	0	0	0	0	0	0	0	20	3	0	0	0	0	0	0	0	2
d__Bacteria;p__Chloroflexota;c__Limnocylindria;o__Limnocylindrales;f__CSP1-4;g__GWC2-73-18;s__GWC2-73-18 sp001794945					0	0	0	0	0	0	0	0	0	0	0	0	25	0	0	0	0	0	0	0	0	0
d__Bacteria;p__Proteobacteria;c__Gammaproteobacteria;o__Enterobacterales_A_737866;f__Shewanellaceae_666538;g__Shewanella;__					0	23	0	0	0	0	0	0	0	2	0	0	0	0	0	0	0	0	0	0	0	0
d__Bacteria;p__Firmicutes_D;c__Bacilli;o__Bacillales_B_302584;f__DSM-18226_301387;g__Neobacillus;s__Neobacillus ginsengisoli	1	0	0.9977	NZ_JAUSTW010000033.1	0	0	0	0	0	0	0	0	0	0	0	0	0	0	0	0	0	0	25	0	0	0
d__Bacteria;p__Chloroflexota;__;__;__;__;__					0	0	0	7	0	0	0	0	0	7	0	0	11	0	0	0	0	0	0	0	0	0
d__Bacteria;p__Gemmatimonadota;c__Gemmatimonadetes;o__Gemmatimonadales;f__GWC2-71-9;g__JABFSM01;s__JABFSM01 sp009692115					0	0	0	0	0	0	0	0	0	11	0	0	14	0	0	0	0	0	0	0	0	0
d__Bacteria;p__Myxococcota_A_473307;c__Myxococcia;o__Myxococcales;f__Myxococcaceae;g__WRKR01;s__WRKR01 sp009782175					0	0	0	0	0	0	0	0	0	25	0	0	0	0	0	0	0	0	0	0	0	0
d__Bacteria;p__Proteobacteria;c__Alphaproteobacteria;o__Geminicoccales;f__Geminicoccaceae;__;__					0	0	0	0	0	0	0	0	0	13	0	0	12	0	0	0	0	0	0	0	0	0
d__Bacteria;p__Proteobacteria;c__Alphaproteobacteria;o__Acetobacterales;f__Acetobacteraceae;g__Roseomonas_A_507133;s__Muricoccus pecuniae	1	0	1	NZ_JACIJD010000061.1	0	0	0	0	0	0	0	0	0	0	0	0	25	0	0	0	0	0	0	0	0	0
d__Bacteria;p__Actinobacteriota;c__Actinomycetia;o__Actinomycetales;f__Cellulomonadaceae;g__Isoptericola_389305;__					0	0	0	0	0	0	0	0	0	0	0	25	0	0	0	0	0	0	0	0	0	0
d__Bacteria;p__Firmicutes_D;c__Bacilli;o__Staphylococcales;f__Staphylococcaceae;g__Staphylococcus;s__Staphylococcus arlettae	1	0	1	NZ_CP094803.1	0	0	0	0	0	0	0	0	0	0	0	24	0	0	0	0	0	0	0	0	0	0
d__Bacteria;p__Actinobacteriota;c__Actinomycetia;o__Actinomycetales;f__Cellulomonadaceae;__;__					0	10	0	0	0	0	0	0	0	0	0	1	12	0	0	0	0	0	1	0	0	0
d__Bacteria;p__Firmicutes_D;c__Bacilli;o__Bacillales_D_310495;f__Halobacillaceae;__;__					0	0	0	0	0	0	0	0	0	16	2	3	3	0	0	0	0	0	0	0	0	0
d__Bacteria;p__Firmicutes_D;c__Bacilli;o__Bacillales_D_310495;f__Amphibacillaceae;g__Oceanobacillus;s__Oceanobacillus profundus	1	0	0.9977	NZ_QWEH01000053.1	0	0	0	0	0	0	0	0	0	0	0	24	0	0	0	0	0	0	0	0	0	0
d__Bacteria;p__Actinobacteriota;c__Rubrobacteria;o__Rubrobacterales;f__Rubrobacteraceae;g__Rubrobacter_B_405438;s__					0	0	0	0	0	0	0	0	0	4	20	0	0	0	0	0	0	0	0	0	0	0
d__Bacteria;p__Cyanobacteria;c__Sericytochromatia;o__UBA7694;f__UBA7694;g__GCA-2770975;s__					0	0	0	0	0	0	0	0	0	0	0	0	24	0	0	0	0	0	0	0	0	0
d__Bacteria;p__Actinobacteriota;c__Actinomycetia;o__Actinomycetales;f__Micrococcaceae;g__Kocuria;s__					0	24	0	0	0	0	0	0	0	0	0	0	0	0	0	0	0	0	0	0	0	0
d__Bacteria;p__Bacillota;c__Bacilli;o__Bacillales;f__Bacillaceae;g__Pallidibacillus;s__Pallidibacillus thermolactis	1	0	1	NZ_JAOUSE010000103.1	0	0	0	0	0	0	0	0	0	24	0	0	0	0	0	0	0	0	0	0	0	0
d__Bacteria;p__Firmicutes_D;c__Bacilli;o__Bacillales_D_310495;f__Amphibacillaceae;g__Oceanobacillus;__					0	0	0	0	0	0	0	0	0	0	6	0	18	0	0	0	0	0	0	0	0	0
d__Bacteria;p__Actinobacteriota;c__Actinomycetia;o__Mycobacteriales;f__Mycobacteriaceae;g__Nocardia;__					0	0	0	5	0	0	0	0	0	3	0	0	2	0	0	0	0	0	0	0	13	0
d__Bacteria;p__Proteobacteria;c__Gammaproteobacteria;o__Xanthomonadales_616009;f__Xanthomonadaceae_616009;g__Stenotrophomonas_A_615274;s__					0	0	0	0	0	0	0	0	18	0	0	5	0	0	0	0	0	0	0	0	0	0
d__Bacteria;p__Bacteroidota;c__Bacteroidia;o__Cytophagales;f__Hymenobacteraceae;g__Pontibacter_909804;s__Pontibacter flavimaris	1	0	0.9905	NZ_LVWA01000006.1	0	0	0	0	0	0	0	0	0	0	0	0	23	0	0	0	0	0	0	0	0	0
d__Bacteria;p__Acidobacteriota;c__Blastocatellia;o__Pyrinomonadales;f__Blastocatellaceae_430966;g__Aridibacter;s__					0	0	0	0	0	0	0	0	0	0	0	0	0	0	23	0	0	0	0	0	0	0
d__Bacteria;p__Proteobacteria;c__Alphaproteobacteria;o__Acetobacterales;f__Acetobacteraceae;g__Craurococcus;s__Craurococcus roseus	1	0	0.995	NZ_BAAAFZ010000132.1	0	0	0	0	0	0	0	0	0	16	0	0	7	0	0	0	0	0	0	0	0	0
d__Bacteria;p__Proteobacteria;c__Alphaproteobacteria;o__Ferrovibrionales;f__Ferrovibrionaceae;g__Ferrovibrio;s__Ferrovibrio terrae	1	0	0.99	NZ_CP041636.1	23	0	0	0	0	0	0	0	0	0	0	0	0	0	0	0	0	0	0	0	0	0
d__Bacteria;p__Actinobacteriota;c__Acidimicrobiia_401430;o__IMCC26256;f__PALSA-555;g__SHUY01;s__					0	0	0	0	0	0	0	0	0	23	0	0	0	0	0	0	0	0	0	0	0	0
d__Bacteria;p__Actinobacteriota;c__Actinomycetia;o__Propionibacteriales;f__Nocardioidaceae;g__Nocardioides_A_392796;s__Nocardioides_A_392796 exalbidus	1	0	1	NZ_FNRT01000002.1	0	0	0	0	0	0	0	0	0	22	0	0	0	0	0	0	0	0	0	0	0	0
d__Bacteria;p__Bacteroidota;c__Bacteroidia;o__Cytophagales;f__Hymenobacteraceae;g__Adhaeribacter;s__Adhaeribacter rhizoryzae	1	0	0.9739	NZ_VWSF01000047.1	0	0	0	0	0	0	0	0	0	3	0	0	19	0	0	0	0	0	0	0	0	0
d__Bacteria;p__ Pseudomonadota;c__Alphaproteobacteria;o__Sphingomonadales;f__Erythrobacteraceae;g__Qipengyuania;s__Qipengyyuania zhejiangensis	1	0	1	NZ_JAYKGO010000004.1	0	0	0	0	0	0	0	0	0	0	0	22	0	0	0	0	0	0	0	0	0	0
d__Bacteria;p__Firmicutes_A;c__Clostridia_258483;o__Clostridiales;f__Clostridiaceae_222000;g__Clostridium_T;s__Clostridium_T moniliforme	1	0	1	NZ_JAGGJZ010000026.1	0	0	10	0	12	0	0	0	0	0	0	0	0	0	0	0	0	0	0	0	0	0
d__Bacteria;p__Bacteroidota;c__Bacteroidia;o__Sphingobacteriales;f__Sphingobacteriaceae;g__Pedobacter_887417;s__Pedobacter crytolerans	1	0	0.9834	NZ_SWBO01000023.1	0	0	0	0	0	0	0	0	4	0	0	18	0	0	0	0	0	0	0	0	0	0
d__Bacteria;p__Proteobacteria;c__Alphaproteobacteria;o__Caulobacterales;f__Caulobacteraceae;g__Brevundimonas;s__					0	0	0	0	0	0	0	0	0	13	9	0	0	0	0	0	0	0	0	0	0	0
d__Bacteria;p__Firmicutes_A;c__Clostridia_258483;o__Peptostreptococcales;f__Peptostreptococcaceae_256921;g__Peptostreptococcus;s__					0	0	0	0	0	0	0	0	0	0	0	0	0	22	0	0	0	0	0	0	0	0
d__Bacteria;p__Actinobacteriota;c__Rubrobacteria;o__Rubrobacterales;f__Rubrobacteraceae;g__Rubrobacter_A_405431;__					0	0	0	0	0	0	0	0	0	0	0	0	22	0	0	0	0	0	0	0	0	0
d__Bacteria;p__Actinobacteriota;c__Actinomycetia;o__Mycobacteriales;f__Mycobacteriaceae;g__Corynebacterium;s__					0	0	0	0	0	22	0	0	0	0	0	0	0	0	0	0	0	0	0	0	0	0
d__Bacteria;p__Actinobacteriota;c__Actinomycetia;o__Mycobacteriales;f__Mycobacteriaceae;g__Williamsia_A;s__					0	0	0	0	0	0	0	0	0	0	0	0	0	0	0	0	0	22	0	0	0	0
d__Bacteria;p__Acidobacteriota;c__Vicinamibacteria;o__Vicinamibacterales;f__UBA2999;g__;s__					0	0	0	0	0	0	0	0	0	0	4	0	14	3	0	0	0	0	0	0	0	0
d__Bacteria;p__Proteobacteria;c__Alphaproteobacteria;o__Geminicoccales;f__Geminicoccaceae;g__Geminicoccus;s__Geminicoccus harenae	1	0	1	NZ_JABGCL010000085.1	0	0	0	0	0	0	0	0	0	9	0	6	6	0	0	0	0	0	0	0	0	0
d__Bacteria;p__Actinobacteriota;c__Actinomycetia;o__Euzebyales;__;__;__					0	0	0	0	0	0	0	0	0	9	8	0	4	0	0	0	0	0	0	0	0	0
d__Bacteria;p__Bacteroidota;c__Bacteroidia;o__Cytophagales;f__Hymenobacteraceae;g__Pontibacter_909846;s__Pontibacter indicus	1	0	0.9952	NZ_FTPP01000008.1	0	0	0	0	0	0	0	0	0	0	11	0	10	0	0	0	0	0	0	0	0	0
d__Bacteria;p__ Actinomycetota;c__Actinomycetes;o__ Bifidobacteriales;f__Bifidobacteriaceae;g__ Gardnerella;s__Gardnerella greenwoodii	0.98	0	0.9906	NZ_JAKNCL010000006.1	0	0	0	0	0	0	0	0	0	2	3	0	8	0	8	0	0	0	0	0	0	0
d__Bacteria;p__Bacteroidota;c__Bacteroidia;o__Chitinophagales;f__Chitinophagaceae_966727;g__Haoranjiania;s__					0	0	0	0	0	0	0	0	0	0	0	0	0	0	21	0	0	0	0	0	0	0
d__Bacteria;p__Proteobacteria;c__Alphaproteobacteria;o__Rhodobacterales;f__Rhodobacteraceae;g__Rubellimicrobium;s__Rubellimicrobium mesophilum	1	0	0.9975	NZ_KK088571.1	0	0	0	0	0	0	0	0	0	0	0	0	8	0	0	0	0	12	0	0	0	0
d__Bacteria;p__Patescibacteria;c__Saccharimonadia;o__Saccharimonadales;f__UBA1547;g__2011-GWC2-44-17;s__2011-GWC2-44-17 sp001790515					0	0	0	0	0	0	0	0	8	0	0	4	0	0	0	0	0	0	8	0	0	0
d__Bacteria;p__Pseudomonadota;c__Gammaproteobacteria;o__Lysobacterales;f__ Lysobacteraceae;g__Cognatilysobacter;s__Cognatilysobacter bugurensis	1	0	0.9953	NZ_BMYD01000011.1	0	0	0	0	0	0	0	0	0	20	0	0	0	0	0	0	0	0	0	0	0	0
d__Bacteria;p__Actinobacteriota;c__Actinomycetia;o__Actinomycetales;f__Micrococcaceae;g__Rothia;s__Rothia dentocariosa	1	0	1	NC_014643.1	0	0	0	0	0	0	0	0	0	0	0	0	0	20	0	0	0	0	0	0	0	0
d__Bacteria;p__Proteobacteria;c__Gammaproteobacteria;o__Pseudomonadales_660879;f__Moraxellaceae;g__Acinetobacter;s__Acinetobacter junii	1	0	1	NZ_CP059558.1	0	0	0	0	0	0	0	0	0	20	0	0	0	0	0	0	0	0	0	0	0	0
d__Bacteria;p__Actinobacteriota;c__Actinomycetia;o__Actinomycetales;f__Actinomycetaceae;g__Actinomyces;s__Actinomyces viscosus	1	0	0.9953	NZ_LR134477.1	16	0	0	0	0	0	0	0	0	0	0	0	0	0	0	0	0	0	3	0	0	0
d__Bacteria;p__Bacteroidota;c__Bacteroidia;o__Bacteroidales;f__Bacteroidaceae;g__Phocaeicola_A_858004;s__Phocaeicola_A_858004 salanitronis	1	0	1	NC_015164.1	0	0	0	0	0	0	0	0	0	0	0	0	19	0	0	0	0	0	0	0	0	0
d__Bacteria;p__Actinobacteriota;c__Actinomycetia;o__Mycobacteriales;f__Geodermatophilaceae;g__Geodermatophilus_A;s__Geodermatophilus_A sabuli	1	0	0.9975	NZ_OBDO01000021.1	0	0	0	0	0	0	0	0	0	0	0	0	19	0	0	0	0	0	0	0	0	0
d__Bacteria;p__Proteobacteria;c__Gammaproteobacteria;o__Pseudomonadales_660879;f__Moraxellaceae;g__Acinetobacter;s__					0	0	0	0	0	0	0	0	0	0	0	19	0	0	0	0	0	0	0	0	0	0
d__Bacteria;p__Proteobacteria;c__Gammaproteobacteria;o__Enterobacterales_A_737866;f__Alteromonadaceae_665222;g__Pseudoalteromonas;s__Pseudoalteromonas aliena	1	0	1	NZ_CP019628.1	0	0	0	0	0	0	0	0	0	19	0	0	0	0	0	0	0	0	0	0	0	0
d__Bacteria;p__Proteobacteria;c__Alphaproteobacteria;o__Rhizobiales_A_500279;f__Rhizobiaceae_A_500279;g__Pseudorhizobium;s__					0	0	0	19	0	0	0	0	0	0	0	0	0	0	0	0	0	0	0	0	0	0
d__Bacteria;p__Proteobacteria;c__Gammaproteobacteria;o__Pseudomonadales_650611;f__Pseudomonadaceae;g__Pseudomonas_A;s__Pseudomonas_A balearica	1	0	1	NZ_CP007511.1	0	0	0	0	0	0	0	0	0	0	0	19	0	0	0	0	0	0	0	0	0	0
d__Bacteria;p__Firmicutes_D;c__Bacilli;o__Paenibacillales;f__NBRC-103111;__;__					0	0	0	0	0	0	0	0	0	0	0	0	18	0	0	0	0	0	0	0	0	0
d__Bacteria;p__ Bacillota;c__Bacilli;o__Bacillales;f__Bacillaceae;g__Oceanobacillus;s__Oceanobacillus picturae	1	0	1	NZ_CCAX010000003.1	0	0	0	0	0	0	0	0	5	0	0	8	0	5	0	0	0	0	0	0	0	0
d__Bacteria;p__ Actinomycetota;c__Actinomycetes;o__ Pseudonocardiales;f__Pseudonocardiaceae;g__Actinokineospora;s__Actinokineospora fastidiosa	1	0	1	NZ_BMRB01000018.1	0	0	0	0	0	0	0	0	0	18	0	0	0	0	0	0	0	0	0	0	0	0
d__Bacteria;p__Bacteroidota;c__Bacteroidia;o__Cytophagales;f__Cyclobacteriaceae_902095;g__Lunatimonas;s__					0	0	0	0	0	0	0	0	10	0	0	8	0	0	0	0	0	0	0	0	0	0
d__Bacteria;p__Bacteroidota;c__Bacteroidia;o__Cytophagales;f__Cyclobacteriaceae_902095;g__Cesiribacter;__					0	0	0	0	0	0	0	0	0	0	0	0	0	0	0	0	0	18	0	0	0	0
d__Bacteria;p__Actinobacteriota;c__Actinomycetia;o__Mycobacteriales;f__Pseudonocardiaceae;g__Actinokineospora_380854;s__Actinokineospora fastidiosa	1	0	1	NZ_BMRB01000018.1	0	0	0	0	0	0	0	0	0	0	9	0	9	0	0	0	0	0	0	0	0	0
d__Bacteria;p__Bacteroidota;c__Bacteroidia;o__Chitinophagales;f__Chitinophagaceae_966727;g__Flaviaesturariibacter;s__					0	0	0	0	0	0	0	0	0	8	8	2	0	0	0	0	0	0	0	0	0	0
d__Bacteria;p__Proteobacteria;c__Gammaproteobacteria;o__Burkholderiales_595425;f__Burkholderiaceae_A_595425;g__Lautropia;s__					0	0	4	11	0	0	0	0	0	0	0	0	0	3	0	0	0	0	0	0	0	0
d__Bacteria;p__Actinobacteriota;c__Actinomycetia;o__Propionibacteriales;f__Propionibacteriaceae;g__Microlunatus_C;s__Microlunatus panaciterrae	1	0	0.9853	NZ_JAFBCF010000001.1	0	0	0	0	0	0	0	0	0	0	0	0	18	0	0	0	0	0	0	0	0	0
d__Bacteria;p__Actinobacteriota;c__Actinomycetia;o__Actinomycetales;f__Actinomycetaceae;g__Georgenia_386146;s__					0	0	0	0	0	0	0	0	0	18	0	0	0	0	0	0	0	0	0	0	0	0
d__Bacteria;p__Tectomicrobia;c__Entotheonellia;o__Entotheonellales;f__Entotheonellaceae;g__Entotheonella;s__Entotheonella factor					0	0	0	0	0	0	0	0	0	18	0	0	0	0	0	0	0	0	0	0	0	0
d__Bacteria;p__Proteobacteria;c__Alphaproteobacteria;o__Sphingomonadales;f__Sphingomonadaceae;g__Sphingopyxis;__					0	0	0	0	0	18	0	0	0	0	0	0	0	0	0	0	0	0	0	0	0	0
d__Bacteria;p__Actinobacteriota;c__Actinomycetia;o__Mycobacteriales;f__Mycobacteriaceae;g__Corynebacterium;s__Corynebacterium callunae	1	0	0.9951	NC_020506.1	0	0	0	0	0	0	0	0	0	18	0	0	0	0	0	0	0	0	0	0	0	0
d__Bacteria;p__Firmicutes_D;c__Bacilli;o__Bacillales_B_302584;f__DSM-18226_301387;g__Bacillus_BU;s__Bacillus marasmi	1	0	0.9883	NZ_LR656199.1	0	0	0	0	0	0	0	0	0	0	0	0	18	0	0	0	0	0	0	0	0	0
d__Bacteria;p__Planctomycetota;c__Phycisphaerae;o__Tepidisphaerales;f__Tepidisphaeraceae;g__UBA2421;s__					0	0	0	0	0	0	0	0	0	0	3	0	2	0	0	0	0	12	0	0	0	0
d__Bacteria;p__Acidobacteriota;c__Vicinamibacteria;o__Vicinamibacterales;f__UBA2999;__;__					0	0	0	0	0	0	0	0	0	0	0	6	0	5	0	0	0	0	0	0	0	6
d__Bacteria;p__Firmicutes_D;c__Bacilli;o__Lactobacillales;f__Lactobacillaceae;g__Levilactobacillus;s__					0	14	0	0	0	0	0	0	0	0	0	3	0	0	0	0	0	0	0	0	0	0
d__Bacteria;p__Proteobacteria;c__Gammaproteobacteria;o__Pseudomonadales_650611;f__Pseudomonadaceae;g__Pseudomonas_D_641338;s__Pseudomonas_D saudimassiliensis	1	0	1	NZ_LK391969.1	0	0	0	0	0	0	0	0	17	0	0	0	0	0	0	0	0	0	0	0	0	0
d__Bacteria;p__Firmicutes_A;c__Clostridia_258483;o__Oscillospirales;f__Ruminococcaceae;__;__					0	0	0	0	0	0	0	0	0	0	0	0	17	0	0	0	0	0	0	0	0	0
d__Bacteria;p__Firmicutes_D;c__Bacilli;o__Lactobacillales;f__Aerococcaceae;g__Trichococcus;__					0	0	0	0	0	0	0	0	0	0	17	0	0	0	0	0	0	0	0	0	0	0
d__Bacteria;p__Proteobacteria;c__Alphaproteobacteria;o__Sphingomonadales;f__Sphingomonadaceae;g__Sphingomicrobium_483265;s__Sphingomonas arenae	1	0	1	NZ_JAFFJU010000001.1	0	0	0	0	0	0	0	0	0	17	0	0	0	0	0	0	0	0	0	0	0	0
d__Bacteria;p__Chloroflexota;c__Chloroflexia;o__Chloroflexales_407288;f__Roseiflexaceae;g__SDU3-3;s__					0	0	0	0	0	0	0	0	0	10	0	0	7	0	0	0	0	0	0	0	0	0
d__Bacteria;p__Firmicutes_D;c__Bacilli;o__Haloplasmatales_A;f__Turicibacteraceae;g__Turicibacter;s__					0	0	0	4	0	9	0	0	0	4	0	0	0	0	0	0	0	0	0	0	0	0
d__Bacteria;p__Chloroflexota;c__Limnocylindria;o__Limnocylindrales;f__CSP1-4;g__GWC2-73-18;__					0	0	0	0	0	0	0	0	0	4	0	0	13	0	0	0	0	0	0	0	0	0
d__Bacteria;p__Actinobacteriota;c__Acidimicrobiia_401430;__;__;__;__					0	0	0	0	0	0	0	0	0	0	0	0	17	0	0	0	0	0	0	0	0	0
d__Bacteria;p__Bacteroidota;c__Bacteroidia;o__Flavobacteriales_877923;f__Weeksellaceae;g__Empedobacter_790330;s__					0	0	0	0	0	0	0	0	0	17	0	0	0	0	0	0	0	0	0	0	0	0
d__Bacteria;p__Proteobacteria;c__Gammaproteobacteria;o__Pseudomonadales_650611;f__Pseudomonadaceae;g__Pseudomonas_B_650451;s__Pseudomonas benzopyrenica	1	0	1	NZ_CP145723.1	0	0	0	0	0	0	0	0	0	9	0	8	0	0	0	0	0	0	0	0	0	0
d__Bacteria;p__Firmicutes_D;c__Bacilli;o__Staphylococcales;f__Salinicoccaceae;g__Nosocomiicoccus;__					16	0	0	0	0	0	0	0	0	0	0	0	0	0	0	0	0	0	0	0	0	0
d__Bacteria;p__Firmicutes_D;c__Bacilli;o__Bacillales_D_310495;f__Amphibacillaceae;g__Lentibacillus_B_287068;s__					0	0	0	0	0	0	0	0	0	0	0	0	0	0	0	0	0	0	0	0	0	16
d__Bacteria;p__Acidobacteriota;c__Vicinamibacteria;o__Vicinamibacterales;f__Vicinamibacteraceae;g__Luteitalea;s__					0	0	0	0	0	0	0	0	0	0	0	0	16	0	0	0	0	0	0	0	0	0
d__Bacteria;p__Actinobacteriota;c__Acidimicrobiia_401430;o__Acidimicrobiales;f__JAAYBP01;g__Aquihabitans;s__Aquihabitans daechungensis	1	0	0.9901	NZ_CP172265.1	0	0	0	0	0	0	0	0	0	10	0	4	0	0	0	0	0	0	2	0	0	0
d__Bacteria;p__Proteobacteria;c__Gammaproteobacteria;o__UBA5335;f__UBA5335;g__Macondimonas;s__					16	0	0	0	0	0	0	0	0	0	0	0	0	0	0	0	0	0	0	0	0	0
d__Bacteria;p__Firmicutes_D;c__Bacilli;o__Thermoactinomycetales_367866;f__DSM-45169_367864;g__Melghirimyces_367832;s__Melhirimyces thermohalophilus	1	0	1	NZ_FMZA01000035.1	0	0	0	0	0	0	0	0	0	16	0	0	0	0	0	0	0	0	0	0	0	0
d__Bacteria;p__Myxococcota_A_473307;c__UBA796;o__UBA796;f__GCA-2862545;g__REDI01;s__REDI01 sp007693595					0	0	0	0	0	0	0	0	0	14	0	0	2	0	0	0	0	0	0	0	0	0
d__Bacteria;p__Actinobacteriota;c__Actinomycetia;o__Actinomycetales;f__Cellulomonadaceae;g__Isoptericola_389317;__					0	16	0	0	0	0	0	0	0	0	0	0	0	0	0	0	0	0	0	0	0	0
d__Bacteria;p__Verrucomicrobiota;c__Verrucomicrobiae;o__Opitutales;f__Opitutaceae;__;__					0	0	0	0	0	0	0	0	0	0	0	0	0	0	0	0	16	0	0	0	0	0
d__Bacteria;p__Proteobacteria;c__Gammaproteobacteria;o__Burkholderiales_597441;f__Neisseriaceae_563222;g__Neisseria_563205;__					0	0	0	0	0	0	0	0	0	0	3	0	13	0	0	0	0	0	0	0	0	0
d__Bacteria;p__Bdellovibrionota_E;c__Bdellovibrionia_A_473294;o__Bdellovibrionales;f__Bdellovibrionaceae;g__Ga0074137;s__Ga0074137 sp001464715					0	0	0	0	0	0	0	0	0	0	16	0	0	0	0	0	0	0	0	0	0	0
d__Bacteria;p__Bacteroidota;c__Bacteroidia;o__Sphingobacteriales;f__Sphingobacteriaceae;g__Pedobacter_887417;s__Pedobacter quisquiliarum	1	0	0.9976	NZ_BMIL01000023.1	0	0	0	0	0	0	0	0	0	0	0	16	0	0	0	0	0	0	0	0	0	0
d__Bacteria;p__Actinobacteriota;c__Actinomycetia;o__Mycobacteriales;f__Micromonosporaceae;g__Glycomyces;s__Glycomyces arizonensis	1	0	0.9809	NZ_AXWO01000049.1	0	0	0	0	0	0	0	0	0	0	0	0	16	0	0	0	0	0	0	0	0	0
d__Bacteria;p__Actinobacteriota;c__Thermoleophilia;o__Gaiellales;f__Gaiellaceae;__;__					0	0	0	0	0	0	0	0	0	10	0	2	3	0	0	0	0	0	0	0	0	0
d__Bacteria;p__Firmicutes_A;c__Clostridia_258483;o__Tissierellales;f__Sporanaerobacteraceae;g__Sporanaerobacter;__					0	0	0	0	0	0	0	0	0	0	0	0	0	0	0	0	15	0	0	0	0	0
d__Bacteria;p__Firmicutes_D;c__Bacilli;o__Lactobacillales;__;__;__					0	0	0	0	11	0	0	0	0	4	0	0	0	0	0	0	0	0	0	0	0	0
d__Bacteria;p__Proteobacteria;c__Gammaproteobacteria;o__Burkholderiales_595425;f__Burkholderiaceae_A_595425;g__SCN-69-89;__					0	0	0	0	0	0	0	0	0	0	0	0	1	0	5	0	9	0	0	0	0	0
d__Bacteria;p__Firmicutes_D;c__Bacilli;o__Lactobacillales;f__Streptococcaceae;g__Streptococcus;s__Streptococcus minor	1	0	1	NZ_AQYB01000004.1	0	0	0	13	0	0	0	0	0	2	0	0	0	0	0	0	0	0	0	0	0	0
d__Bacteria;p__Proteobacteria;c__Gammaproteobacteria;o__Pseudomonadales_650611;f__Pseudomonadaceae;g__Pseudomonas_E_647464;s__					0	0	0	0	6	9	0	0	0	0	0	0	0	0	0	0	0	0	0	0	0	0
d__Bacteria;p__Deinococcota;c__Deinococci;o__Deinococcales;f__Trueperaceae;__;__					0	0	0	0	0	0	0	0	0	0	0	2	13	0	0	0	0	0	0	0	0	0
d__Bacteria;p__Firmicutes_D;c__Bacilli;o__Lactobacillales;f__Aerococcaceae;g__Facklamia_A_322655;s__Facklamia_A_322655 languida	1	0	1	NZ_JH601133.1	0	0	0	0	0	0	0	0	0	0	0	0	15	0	0	0	0	0	0	0	0	0
d__Bacteria;p__Planctomycetota;c__Planctomycetia;o__Isosphaerales;f__Isosphaeraceae;g__Tautonia;__					0	0	0	0	0	0	0	0	0	0	0	0	15	0	0	0	0	0	0	0	0	0
d__Bacteria;p__Actinobacteriota;c__Thermoleophilia;o__Solirubrobacterales;f__70-9;__;__					0	0	0	0	0	0	0	0	0	15	0	0	0	0	0	0	0	0	0	0	0	0
d__Bacteria;p__Proteobacteria;c__Alphaproteobacteria;o__Rhizobiales_A_504721;f__Hyphomicrobiaceae;g__Hyphomicrobium_A;s__Hyphomicrobium zavarzinii	1	0	0.99	NZ_KB911255.1	12	0	0	0	0	0	0	0	0	0	0	0	0	0	0	0	0	0	0	0	3	0
d__Bacteria;p__Proteobacteria;c__Gammaproteobacteria;o__Burkholderiales_592522;f__Burkholderiaceae_A_592522;g__Ramlibacter_588642;s__Ramlibacter rhizophilus	1	0	0.9977	NZ_SMLL01000011.1	0	0	0	0	0	0	0	0	0	0	0	0	15	0	0	0	0	0	0	0	0	0
d__Bacteria;p__Actinobacteriota;c__Actinomycetia;o__Mycobacteriales;f__Pseudonocardiaceae;g__Saccharomonospora;s__Saccharomonospora viridis	1	0	1	NC_013159.1	0	0	0	0	0	0	0	0	0	15	0	0	0	0	0	0	0	0	0	0	0	0
d__Bacteria;p__Firmicutes_D;c__Bacilli;o__Bacillales_D_310495;f__Amphibacillaceae;g__Virgibacillus_E_287324;s__Virgibacillus_E_287324 halodenitrificans	1	0	0.9977	NZ_CP017962.1	0	0	0	0	0	0	0	0	0	0	0	15	0	0	0	0	0	0	0	0	0	0
d__Bacteria;p__Bacteroidota;c__Bacteroidia;o__Chitinophagales;f__Chitinophagaceae_966727;g__Paracnuella;s__					0	0	0	0	0	0	0	0	0	5	4	0	0	0	0	0	0	0	6	0	0	0
d__Bacteria;p__Actinobacteriota;c__Actinomycetia;o__Streptosporangiales;f__Streptosporangiaceae;g__Actinocorallia;s__Actinocorallia libanotica	1	0	1	NZ_BAAAHH010000089.1	0	0	0	0	0	0	0	0	0	0	0	14	0	0	0	0	0	0	0	0	0	0
d__Bacteria;p__ Bacillota;c__Clostridia_258483;o__Eubacteriales;f__ Clostridiaceae;g__Mordavella;s__Mordavella massiliensis	1	0	0.9975	NZ_JACJLV010000098.1	0	0	0	0	0	0	0	0	0	0	0	0	14	0	0	0	0	0	0	0	0	0
d__Bacteria;p__Actinobacteriota;c__Actinomycetia;o__Actinomycetales;f__Kineococcaceae;g__Kineococcus;s__Kinecoccus halophytocola	1	0	0.9975	NZ_JBGFTU010000052.1	0	0	0	0	0	0	0	0	0	14	0	0	0	0	0	0	0	0	0	0	0	0
d__Bacteria;p__Firmicutes_A;c__Clostridia_258483;o__Acetivibrionales;__;__;__					0	0	0	0	0	0	0	0	0	0	0	0	0	0	0	0	0	0	0	14	0	0
d__Bacteria;p__Firmicutes_A;c__Clostridia_258483;o__Clostridiales;f__Clostridiaceae_222000;g__Clostridium_T;__					0	0	0	0	0	0	0	0	0	4	10	0	0	0	0	0	0	0	0	0	0	0
d__Bacteria;p__Actinobacteriota;c__Actinomycetia;o__Propionibacteriales;f__Nocardioidaceae;g__Nocardioides_A_392796;s__Nocardioides_A_392796 marinus	1	0	1	NZ_JACBZI010000001.1	0	0	0	0	0	0	0	0	0	0	0	0	14	0	0	0	0	0	0	0	0	0
d__Bacteria;p__Proteobacteria;c__Gammaproteobacteria;o__Xanthomonadales_616009;f__Xanthomonadaceae_616009;g__Stenotrophomonas_A_615274;s__Stenotrophomonas_A_615274 koreensis	1	0	1	NZ_LDJH01000020.1	0	0	0	0	0	0	0	0	0	0	0	0	0	0	0	0	0	0	14	0	0	0
d__Bacteria;p__Actinobacteriota;c__Actinomycetia;o__Mycobacteriales;f__Mycobacteriaceae;g__Corynebacterium;s__					0	0	0	0	0	0	0	0	0	0	0	14	0	0	0	0	0	0	0	0	0	0
d__Bacteria;p__Elusimicrobiota;c__Elusimicrobia_984208;o__;f__;g__;s__					0	0	0	0	0	0	0	0	0	0	14	0	0	0	0	0	0	0	0	0	0	0
d__Bacteria;p__Firmicutes_D;c__Bacilli;o__Bacillales_B_306089;f__Bacillaceae_L_288402;g__Ferdinandcohnia_288395;s__Ferdinandcohnia onubensis	1	0	1	NZ_NSEB01000017.1	0	0	0	0	0	0	0	0	0	0	0	0	0	14	0	0	0	0	0	0	0	0
d__Bacteria;p__Firmicutes_D;c__Bacilli;o__Bacillales_D_310495;f__Amphibacillaceae;g__Gracilibacillus;s__Gracilibacillus saliphilus	1	0	1	NZ_WJEB01000070.1	0	0	0	0	0	0	0	0	0	0	0	0	0	14	0	0	0	0	0	0	0	0
d__Bacteria;p__Bdellovibrionota_E;c__Oligoflexia;o__Oligoflexales;f__Bin106;g__Bin106;s__Bin106 sp002238945					0	0	0	0	0	0	0	0	0	0	0	0	14	0	0	0	0	0	0	0	0	0
d__Bacteria;p__Actinobacteriota;c__Actinomycetia;o__Actinomycetales;f__Actinomycetaceae;g__Georgenia_386188;s__Georgenia daeguensis	1	0	1	NZ_BAABBA010000051.1	0	0	0	0	0	0	0	0	0	0	0	0	14	0	0	0	0	0	0	0	0	0
d__Bacteria;p__Patescibacteria;c__Saccharimonadia;o__Saccharimonadales;f__UBA1020;g__UBA1020;s__					0	0	0	0	0	0	0	0	0	0	0	0	0	0	0	0	0	0	0	0	0	14
d__Bacteria;p__Firmicutes_D;c__Bacilli;o__Haloplasmatales_A;f__Turicibacteraceae;g__Turicibacter;s__					14	0	0	0	0	0	0	0	0	0	0	0	0	0	0	0	0	0	0	0	0	0
d__Bacteria;p__Acidobacteriota;c__Vicinamibacteria;o__Vicinamibacterales;f__;g__;s__					0	0	0	13	0	0	0	0	0	0	0	0	0	0	0	0	0	0	0	0	0	0
d__Bacteria;p__Gemmatimonadota;c__Gemmatimonadetes;o__Gemmatimonadales;f__Gemmatimonadaceae;g__JAABRT01;s__JAABRT01 sp011390935					0	0	0	0	0	0	0	0	0	0	0	4	9	0	0	0	0	0	0	0	0	0
d__Bacteria;p__Proteobacteria;c__Gammaproteobacteria;o__Pseudomonadales_660879;f__Moraxellaceae;g__Psychrobacter;s__Psychrobacter celer	1	0	0.9977	NZ_JABASU010000044.1	0	0	0	0	0	0	0	0	13	0	0	0	0	0	0	0	0	0	0	0	0	0
d__Bacteria;p__Proteobacteria;c__Alphaproteobacteria;o__Caulobacterales;f__Caulobacteraceae;__;__					0	0	0	0	0	0	0	0	0	0	0	0	13	0	0	0	0	0	0	0	0	0
d__Bacteria;p__Actinobacteriota;c__Actinomycetia;o__Mycobacteriales;f__Mycobacteriaceae;g__Corynebacterium;s__Corynebacterium maris	1	0	0.9927	NC_021915.1	0	0	0	13	0	0	0	0	0	0	0	0	0	0	0	0	0	0	0	0	0	0
d__Bacteria;p__Bacteroidota;c__Bacteroidia;o__Sphingobacteriales;f__Sphingobacteriaceae;g__Albibacterium;s__					0	0	0	0	0	0	0	0	0	0	0	13	0	0	0	0	0	0	0	0	0	0
d__Bacteria;p__Firmicutes_D;c__Bacilli;o__Bacillales_B_302584;f__DSM-1321_301386;g__Peribacillus_301373;s__					0	0	0	0	0	0	0	0	0	13	0	0	0	0	0	0	0	0	0	0	0	0
d__Bacteria;p__Acidobacteriota;c__Vicinamibacteria;o__Vicinamibacterales;__;__;__					0	0	0	0	0	0	0	0	0	13	0	0	0	0	0	0	0	0	0	0	0	0
d__Bacteria;p__Firmicutes_D;c__Bacilli;o__Lactobacillales;f__Streptococcaceae;g__Streptococcus;s__					0	0	0	0	0	0	0	0	0	0	0	0	0	13	0	0	0	0	0	0	0	0
d__Bacteria;p__Bacteroidota;c__Rhodothermia;o__Rhodothermales;__;__;__					0	0	0	0	0	0	0	0	0	0	13	0	0	0	0	0	0	0	0	0	0	0
d__Bacteria;p__Actinobacteriota;c__Actinomycetia;o__Mycobacteriales;f__Mycobacteriaceae;__;__					0	0	0	0	0	13	0	0	0	0	0	0	0	0	0	0	0	0	0	0	0	0
d__Bacteria;p__Proteobacteria;c__Alphaproteobacteria;o__Acetobacterales;f__Acetobacteraceae;g__Belnapia;s__Belnapia rosea	1	0	1	NZ_FMZX01000104.1	0	0	0	0	0	0	0	0	0	13	0	0	0	0	0	0	0	0	0	0	0	0
d__Bacteria;p__Deinococcota;c__Deinococci;o__Deinococcales;f__Deinococcaceae;g__Deinococcus_B;s__					0	0	0	0	0	0	0	0	0	9	0	0	4	0	0	0	0	0	0	0	0	0
d__Bacteria;p__ Pseudomonadota;c__Gammaproteobacteria;o__Oceanospirillales;f__ Alcanivoracaceae;g__Alloalcanivorax;s__Alloalcanivorax venustensis	1	0	1	NZ_CP179934.1	0	0	0	0	0	0	0	0	0	0	0	0	13	0	0	0	0	0	0	0	0	0
d__Bacteria;p__Verrucomicrobiota;c__Verrucomicrobiae;o__Chthoniobacterales;f__Chthoniobacteraceae;g__VFJQ01;s__VFJQ01 sp009885995					0	0	0	0	0	0	0	0	0	0	0	0	13	0	0	0	0	0	0	0	0	0
d__Bacteria;p__Chloroflexota;c__Chloroflexia;o__Chloroflexales_407288;f__Roseiflexaceae;g__Kouleothrix;s__					0	0	0	0	0	0	0	0	0	13	0	0	0	0	0	0	0	0	0	0	0	0
d__Bacteria;p__Firmicutes_D;c__Bacilli;o__Bacillales_D_310495;f__Amphibacillaceae;g__Lentibacillus_B_287661;s__					0	0	0	0	0	0	0	0	0	0	0	0	12	0	0	0	0	0	0	0	0	0
d__Bacteria;p__Proteobacteria;c__Gammaproteobacteria;o__Burkholderiales_592524;f__Burkholderiaceae_A_574934;g__Noviherbaspirillum_A_568106;s__					0	0	0	0	0	0	0	0	0	0	0	0	12	0	0	0	0	0	0	0	0	0
d__Bacteria;p__Firmicutes_D;c__Bacilli;o__Bacillales_H;__;__;__					0	0	0	0	0	0	0	0	0	0	0	0	0	0	0	0	0	0	0	12	0	0
d__Bacteria;p__Firmicutes_A;c__Clostridia_258483;o__Clostridiales;f__Clostridiaceae_222000;g__Clostridium_P;s__Clostridium_P perfringens	0.98	0	0.9952	NZ_CP065681.1	0	0	0	0	0	0	0	0	0	0	0	6	6	0	0	0	0	0	0	0	0	0
d__Bacteria;p__Firmicutes_A;c__Clostridia_258483;o__Tissierellales;f__Peptoniphilaceae;g__Gallicola;s__					0	0	0	0	0	0	0	0	0	12	0	0	0	0	0	0	0	0	0	0	0	0
d__Bacteria;p__Actinobacteriota;c__Actinomycetia;o__Mycobacteriales;f__Mycobacteriaceae;g__Lawsonella;s__Lawsonella clevelandensis	1	0	0.9975	NZ_CP009312.1	0	0	0	0	0	0	0	0	0	0	12	0	0	0	0	0	0	0	0	0	0	0
d__Bacteria;p__Firmicutes_D;c__Bacilli;o__Bacillales_A;f__Planococcaceae;g__Paenisporosarcina_303918;s__					0	0	4	0	0	0	0	0	0	0	0	8	0	0	0	0	0	0	0	0	0	0
d__Bacteria;p__Proteobacteria;c__Gammaproteobacteria;o__Xanthomonadales_616009;f__Xanthomonadaceae_616009;g__Pseudoxanthomonas_A_615336;s__Pseudoxanthomonas_A_615336 suwonensis_C	1	0	0.9883	NZ_PDWP01000052.1	0	0	0	0	0	0	0	0	0	0	0	0	0	0	0	0	12	0	0	0	0	0
d__Bacteria;p__Proteobacteria;c__Gammaproteobacteria;o__Burkholderiales_597441;f__Nitrosomonadaceae;g__Nitrosomonas;s__					0	0	0	0	0	0	0	0	0	0	0	0	0	0	12	0	0	0	0	0	0	0
d__Bacteria;p__Firmicutes_D;c__Bacilli;o__Bacillales_D_310495;f__Amphibacillaceae;g__Virgibacillus_E_287324;__					0	0	0	0	0	0	0	0	0	0	0	0	0	12	0	0	0	0	0	0	0	0
d__Bacteria;p__Firmicutes_D;c__Bacilli;o__Paenibacillales;f__Paenibacillaceae_367444;g__Paenibacillus_J_366884;s__Paenibacillus_J_366884 lautus	1	0	0.9977	NZ_BIMF01000051.1	0	0	0	0	0	0	0	0	12	0	0	0	0	0	0	0	0	0	0	0	0	0
d__Bacteria;p__Actinobacteriota;c__Actinomycetia;o__Actinomycetales;f__Microbacteriaceae;g__Leucobacter;s__Leucobacter tenebrionis	1	0	0.9927	NZ_CP082322.1	0	0	0	0	0	0	0	0	0	0	0	12	0	0	0	0	0	0	0	0	0	0
d__Bacteria;p__Firmicutes_D;c__Bacilli;o__Bacillales_B_302584;f__DSM-18226_301387;g__Mesobacillus_A_295502;s__					0	0	0	0	0	0	0	0	0	12	0	0	0	0	0	0	0	0	0	0	0	0
d__Bacteria;p__Actinobacteriota;c__Actinomycetia;o__Propionibacteriales;f__Propionibacteriaceae;g__Microlunatus_A_391020;__					0	0	0	0	0	0	0	0	0	0	0	0	9	3	0	0	0	0	0	0	0	0
d__Bacteria;p__Bacteroidota;c__Bacteroidia;o__Cytophagales;f__Hymenobacteraceae;g__Pontibacter_909846;s__					0	0	0	0	0	0	0	0	0	0	0	0	0	0	12	0	0	0	0	0	0	0
d__Bacteria;p__Actinobacteriota;c__Actinomycetia;o__Euzebyales;f__Egibacteraceae;g__WHTC01;s__WHTC01 sp009379795					0	0	0	0	0	0	0	0	0	0	0	0	12	0	0	0	0	0	0	0	0	0
d__Bacteria;p__Actinobacteriota;c__Actinomycetia;o__Mycobacteriales;f__Nakamurellaceae;g__Nakamurella;s__					0	12	0	0	0	0	0	0	0	0	0	0	0	0	0	0	0	0	0	0	0	0
d__Bacteria;p__Actinobacteriota;c__Actinomycetia;o__Actinomycetales;f__Quadrisphaeraceae;g__Pseudokineococcus;s__Pseudokineococcus lusitanus	1	0	1	NZ_RJKN01000015.1	0	0	0	0	0	0	0	0	0	0	0	0	11	0	0	0	0	0	0	0	0	0
d__Bacteria;p__Acidobacteriota;c__Vicinamibacteria;o__Vicinamibacterales;f__UBA2999;g__Gp6-AA45;s__					0	0	0	4	0	0	0	0	0	4	0	2	0	1	0	0	0	0	0	0	0	0
d__Bacteria;p__Firmicutes_A;c__Clostridia_258483;o__Peptostreptococcales;f__Filifactoraceae_235894;g__Acetoanaerobium;s__Acetoanaerobium stickandii	1	0	1	NC_014614.1	0	0	0	0	0	0	0	0	0	11	0	0	0	0	0	0	0	0	0	0	0	0
d__Bacteria;p__Proteobacteria;c__Gammaproteobacteria;o__Enterobacterales_A_737866;f__Pasteurellaceae;g__Haemophilus_D_735815;s__Haemophilus parainfluenzae	1	0	0.9977	NZ_CP065991.1	0	0	0	0	0	0	0	0	0	0	0	0	4	7	0	0	0	0	0	0	0	0
d__Bacteria;p__Actinobacteriota;c__Actinomycetia;o__Actinomycetales;f__Dermatophilaceae_390796;g__Ornithinibacter;__					0	0	0	0	0	0	0	0	0	0	0	0	0	0	0	0	0	0	0	11	0	0
d__Bacteria;p__Firmicutes_D;c__Bacilli;o__Lactobacillales;f__Streptococcaceae;g__Streptococcus;s__Streptococcus halichoeri	1	0	0.9953	NZ_CP081502.1	0	0	0	3	0	0	0	0	0	0	0	0	0	8	0	0	0	0	0	0	0	0
d__Bacteria;p__Chloroflexota;c__Chloroflexia;o__Chloroflexales_407288;f__Chloroflexaceae;g__Viridilinea;s__					2	0	0	0	0	0	0	0	0	0	0	0	5	4	0	0	0	0	0	0	0	0
d__Bacteria;p__Bdellovibrionota_E;c__Bacteriovoracia;o__Bacteriovoracales;f__Peredibacteraceae;g__Peredibacter;s__					0	0	0	0	0	0	0	0	0	9	0	0	0	0	0	0	0	0	0	0	0	2
d__Bacteria;p__Firmicutes_D;c__Bacilli;o__Bacillales_D_310495;f__Amphibacillaceae;g__Oceanobacillus;s__Oceanobacillus alkalisoli	1	0	0.9813	NZ_JAKNRA010000036.1	0	0	0	0	0	0	0	0	11	0	0	0	0	0	0	0	0	0	0	0	0	0
d__Bacteria;p__Bacteroidota;c__Bacteroidia;o__Cytophagales;f__Hymenobacteraceae;g__Pontibacter_909846;s__					0	0	0	0	0	0	0	0	0	11	0	0	0	0	0	0	0	0	0	0	0	0
d__Bacteria;p__Proteobacteria;c__Alphaproteobacteria;o__Azospirillales_507929;f__Azospirillaceae_507917;g__Skermanella;s__					0	0	0	0	0	0	0	0	0	11	0	0	0	0	0	0	0	0	0	0	0	0
d__Bacteria;p__Actinobacteriota;c__Actinomycetia;o__Jiangellales;f__Jiangellaceae;g__Jiangella;__					0	0	0	0	0	0	0	0	0	0	0	0	0	0	0	0	0	0	0	11	0	0
d__Bacteria;p__Proteobacteria;c__Gammaproteobacteria;o__Burkholderiales_592522;f__Burkholderiaceae_A_592522;g__Comamonas_F_589250;s__					0	0	0	0	0	0	0	0	0	5	0	6	0	0	0	0	0	0	0	0	0	0
d__Bacteria;p__Actinobacteriota;c__Thermoleophilia;o__Solirubrobacterales;f__;g__;s__					0	0	0	0	0	0	0	0	0	3	0	0	8	0	0	0	0	0	0	0	0	0
d__Bacteria;p__Actinobacteriota;c__Actinomycetia;o__Mycobacteriales;f__Mycobacteriaceae;g__Corynebacterium;s__Corynebacterium dentalis	1	0	0.9976	NZ_OCTS01000015.1	0	0	0	0	0	0	0	0	0	11	0	0	0	0	0	0	0	0	0	0	0	0
d__Bacteria;p__Chloroflexota;c__Chloroflexia;o__Thermomicrobiales;f__Thermomicrobiaceae;__;__					0	0	0	0	0	0	0	0	0	0	11	0	0	0	0	0	0	0	0	0	0	0
d__Bacteria;p__Proteobacteria;c__Gammaproteobacteria;o__Pseudomonadales_660879;f__Moraxellaceae;g__Psychrobacter;s__					0	0	0	0	0	0	0	0	0	0	0	0	0	0	0	0	0	0	0	0	0	11
d__Bacteria;p__Firmicutes_D;c__Bacilli;o__Bacillales_D_310495;f__Amphibacillaceae;g__Oceanobacillus;s__					0	0	0	0	0	0	0	0	3	0	0	8	0	0	0	0	0	0	0	0	0	0
d__Bacteria;p__Pseudomonadota;c__Alphaproteobacteria;o__Acetobacterales;f__ Roseomonadaceae;g__ Roseicella;s__Roseicella aerolata	1	0	1	NZ_JAJAQI010000107.1	0	0	0	0	0	0	0	0	0	0	0	0	11	0	0	0	0	0	0	0	0	0
d__Bacteria;p__Firmicutes_D;c__Bacilli;o__Erysipelotrichales;f__Erysipelotrichaceae;__;__					0	0	0	0	11	0	0	0	0	0	0	0	0	0	0	0	0	0	0	0	0	0
d__Bacteria;p__Bacteroidota;c__Bacteroidia;o__Bacteroidales;f__Porphyromonadaceae;g__Porphyromonas_A_859426;s__Porphyromonas_A_859426 cangingivalis	1	0	1	NZ_LR134506.1	0	0	0	0	7	0	0	0	0	3	0	0	0	0	0	0	0	0	0	0	0	0
d__Bacteria;p__Firmicutes_A;c__Clostridia_258483;o__Tissierellales;f__Proteiniboraceae;g__Proteiniborus;s__Proteiniborus ethanoligenes	1	0	0.98	NZ_FNQE01000066.1	0	0	0	0	0	0	0	0	0	10	0	0	0	0	0	0	0	0	0	0	0	0
d__Bacteria;p__Proteobacteria;c__Alphaproteobacteria;o__Rhizobiales_A_501396;f__Rhizobiaceae_A_499470;g__Pseudochrobactrum;__					0	0	0	0	0	0	0	0	10	0	0	0	0	0	0	0	0	0	0	0	0	0
d__Bacteria;p__ Actinomycetota;c__ Actinomycetes;o__Geodermatophilales;f__Geodermatophilaceae;g__Trujillonella;s__Geodermatophilus_A endophyticus	1	0	0.9926	NZ_FOEE01000030.1	0	0	0	0	0	0	0	0	0	3	2	0	5	0	0	0	0	0	0	0	0	0
d__Bacteria;p__Myxococcota_A_473307;c__UBA4151;o__UBA4151;f__UBA4151;g__CACGMS01;s__					0	0	0	0	0	0	0	0	0	6	0	0	4	0	0	0	0	0	0	0	0	0
d__Bacteria;p__Actinomycetota;c__Actinomycetes;o__Propionibacteriales;f__Propionibacteriaceae;g__Propioniciclava;s__					0	0	0	0	0	0	0	0	0	0	0	0	0	10	0	0	0	0	0	0	0	0
d__Bacteria;p__Firmicutes_D;c__Bacilli;o__Lactobacillales;f__Carnobacteriaceae;g__Atopostipes;s__					0	0	0	0	10	0	0	0	0	0	0	0	0	0	0	0	0	0	0	0	0	0
d__Bacteria;p__Pseudomonadota;c__Gammaproteobacteria;o__Pseudomonadales_650611;f__Pseudomonadaceae;g__Stutzerimonas;s__Stutzerimonas balearica	1	0	1	NZ_CP007511.1	0	0	0	0	0	0	0	0	0	0	0	0	0	0	8	2	0	0	0	0	0	0
d__Bacteria;p__Acidobacteriota;c__Thermoanaerobaculia;o__UBA5066;f__;g__;s__					0	0	0	0	0	0	0	0	0	7	0	0	0	0	0	0	0	0	3	0	0	0
d__Bacteria;p__Actinobacteriota;c__Actinomycetia;o__Propionibacteriales;f__Propionibacteriaceae;g__Friedmanniella;__					0	0	0	0	0	0	0	0	0	0	10	0	0	0	0	0	0	0	0	0	0	0
d__Bacteria;p__Proteobacteria;c__Alphaproteobacteria;o__Rhodospirillales_505895;f__UXAT02;g__Defluviicoccus_A;s__					0	0	0	0	0	0	0	0	0	0	10	0	0	0	0	0	0	0	0	0	0	0
d__Bacteria;p__Firmicutes_A;c__Clostridia_258483;o__Peptostreptococcales;f__Peptostreptococcaceae_256921;g__Peptacetobacter;s__Peptacetobacter hiranonis	1	0	1	NZ_CP036523.1	0	0	0	10	0	0	0	0	0	0	0	0	0	0	0	0	0	0	0	0	0	0
d__Bacteria;p__Bacteroidota;c__Bacteroidia;o__Chitinophagales;f__Chitinophagaceae_966727;g__Cnuella;s__					0	0	0	0	0	0	0	0	0	0	0	0	0	0	0	0	0	10	0	0	0	0
d__Bacteria;p__Bacteroidota;c__Bacteroidia;o__Cytophagales;f__Hymenobacteraceae;g__Rufibacter_909687;s__Rufibacter latericius	1	0	0.9929	NZ_RJJD01000009.1	0	0	0	0	0	0	0	0	0	4	0	0	6	0	0	0	0	0	0	0	0	0
d__Bacteria;p__Actinobacteriota;c__Actinomycetia;o__Mycobacteriales;f__Mycobacteriaceae;g__Smaragdicoccus;s__					0	0	0	0	0	10	0	0	0	0	0	0	0	0	0	0	0	0	0	0	0	0
d__Bacteria;p__Actinobacteriota;c__Actinomycetia;o__Streptosporangiales;f__Streptosporangiaceae;g__Streptomonospora;s__Streptomonospora mangrovi	1	0	0.9976	NZ_JAJAQC010000119.1	0	0	0	0	0	0	0	0	0	0	0	0	10	0	0	0	0	0	0	0	0	0
d__Bacteria;p__Sumerlaeota;c__Sumerlaeia;o__Sumerlaeales;f__Sumerlaeaceae;g__Sumerlaea;s__					0	0	0	0	0	0	0	0	0	0	0	0	10	0	0	0	0	0	0	0	0	0
d__Bacteria;p__Actinobacteriota;c__Thermoleophilia;o__Solirubrobacterales;f__Solirubrobacteraceae_405343;__;__					0	0	0	0	0	0	0	0	0	0	10	0	0	0	0	0	0	0	0	0	0	0
d__Bacteria;p__Actinobacteriota;c__Actinomycetia;o__Actinomycetales;f__Cellulomonadaceae;g__Cellulosimicrobium;__					0	0	0	0	0	0	0	0	8	0	0	1	0	0	0	0	0	0	0	0	0	0
d__Bacteria;p__Bacteroidota;c__Bacteroidia;o__Cytophagales;f__Hymenobacteraceae;g__Pontibacter_909912;s__Pontibacter deserti	1	0	0.9881	NZ_JALPRS010000007.1	0	0	0	0	0	0	0	0	0	7	0	0	2	0	0	0	0	0	0	0	0	0
d__Bacteria;p__Cyanobacteriota;c__Cyanophyceae;o__Oscillatoriales;f__ Laspinemataceae;g__Laspinema;s__Laspinema olomoucense	1	0	0.9975	NZ_JAMXFA010000067.1	0	0	0	0	0	0	0	0	0	0	9	0	0	0	0	0	0	0	0	0	0	0
d__Bacteria;p__Actinobacteriota;c__Actinomycetia;o__Nitriliruptorales;f__Nitriliruptoraceae;g__CSSed11-175R1;s__CSSed11-175R1 sp007136095					0	0	0	0	0	0	0	0	0	9	0	0	0	0	0	0	0	0	0	0	0	0
d__Bacteria;p__Proteobacteria;c__Gammaproteobacteria;o__Pseudomonadales_650611;f__Pseudomonadaceae;g__Pseudomonas_B_650363;s__					0	0	0	0	0	0	0	0	0	0	0	9	0	0	0	0	0	0	0	0	0	0
d__Bacteria;p__Planctomycetota;c__Phycisphaerae;o__Phycisphaerales;__;__;__					0	0	0	0	0	0	0	0	0	0	0	0	9	0	0	0	0	0	0	0	0	0
d__Bacteria;p__Bacteroidota;c__Bacteroidia;o__Sphingobacteriales;f__Sphingobacteriaceae;g__Arcticibacter;s__					0	0	0	0	0	0	0	0	0	0	0	9	0	0	0	0	0	0	0	0	0	0
d__Bacteria;p__Firmicutes_D;c__Bacilli;o__Bacillales_D_310495;f__Alkalibacillaceae;__;__					0	0	0	0	0	0	0	0	0	0	9	0	0	0	0	0	0	0	0	0	0	0
d__Bacteria;p__Actinobacteriota;c__Actinomycetia;o__Propionibacteriales;f__Propionibacteriaceae;__;__					0	0	0	0	0	0	0	0	0	5	0	0	0	0	0	0	0	0	4	0	0	0
d__Bacteria;p__Proteobacteria;c__Alphaproteobacteria;o__Rickettsiales;f__Anaplasmataceae;g__Ehrlichia;__					0	0	0	0	0	0	0	0	3	4	0	0	0	0	0	0	2	0	0	0	0	0
d__Bacteria;p__Myxococcota_A_473307;c__Bradymonadia;o__Bradymonadales;f__Bradymonadaceae;g__Persicimonas;s__Persicimonas caeni	1	0	0.9881	NZ_CP042468.1	0	0	0	0	0	0	0	0	0	0	0	0	9	0	0	0	0	0	0	0	0	0
d__Bacteria;p__Actinobacteriota;c__Actinomycetia;o__Propionibacteriales;f__Propionibacteriaceae;g__Raineyella;s__Raineyella antarctica	1	0	0.9975	NZ_FMYF01000031.1	0	0	0	0	0	0	0	0	0	0	3	0	0	6	0	0	0	0	0	0	0	0
d__Bacteria;p__Proteobacteria;c__Gammaproteobacteria;o__DSM-16500;f__DSM-16500;g__Aquicella_A;s__					0	0	0	0	0	0	0	0	0	0	0	0	9	0	0	0	0	0	0	0	0	0
d__Bacteria;p__Bacteroidota;c__Bacteroidia;o__Cytophagales;f__Hymenobacteraceae;g__Adhaeribacter;s__					0	0	0	0	0	0	0	0	0	0	0	0	0	0	0	0	0	0	9	0	0	0
d__Bacteria;p__Firmicutes_D;c__Bacilli;o__Thermoactinomycetales_367867;f__Novibacillaceae;g__Novibacillus;s__					0	0	0	0	0	0	0	0	0	9	0	0	0	0	0	0	0	0	0	0	0	0
d__Bacteria;p__Actinobacteriota;c__Actinomycetia;o__Mycobacteriales;f__Pseudonocardiaceae;g__Pseudonocardia;s__Pseudonocardia nigra	1	0	0.9976	NZ_JAHKRK010000374.1	0	0	0	0	0	0	0	0	0	9	0	0	0	0	0	0	0	0	0	0	0	0
d__Bacteria;p__Actinobacteriota;c__Coriobacteriia;o__Coriobacteriales;f__Eggerthellaceae;__;__					0	0	0	0	0	0	0	0	0	0	0	0	9	0	0	0	0	0	0	0	0	0
d__Bacteria;p__Actinobacteriota;c__Actinomycetia;o__Actinomycetales;f__Brevibacteriaceae;g__Brevibacterium;s__Brevibacterium senegalense	1	0	1	NZ_HE978614.1	0	0	0	0	0	0	0	0	0	0	0	9	0	0	0	0	0	0	0	0	0	0
d__Bacteria;p__Proteobacteria;c__Gammaproteobacteria;o__Enterobacterales_A_737866;f__Enterobacteriaceae_A;g__Proteus;__					0	0	0	0	0	0	0	0	0	9	0	0	0	0	0	0	0	0	0	0	0	0
d__Bacteria;p__Firmicutes_A;c__Clostridia_258483;o__Oscillospirales;f__Ruminococcaceae;g__Faecalibacterium;__					9	0	0	0	0	0	0	0	0	0	0	0	0	0	0	0	0	0	0	0	0	0
d__Bacteria;p__Actinobacteriota;c__Actinomycetia;o__Propionibacteriales;f__Nocardioidaceae;g__Nocardioides_A_392796;s__					0	0	0	0	0	0	0	0	0	0	0	0	9	0	0	0	0	0	0	0	0	0
d__Bacteria;p__Actinobacteriota;c__Actinomycetia;o__Streptosporangiales;f__Streptosporangiaceae;g__Thermomonospora;s__Thermomonosporacellulosilytica	1	0	0.9901	NZ_JACJII010000001.1	0	0	0	0	0	0	0	0	0	0	0	0	9	0	0	0	0	0	0	0	0	0
d__Bacteria;p__Proteobacteria;c__Gammaproteobacteria;o__Xanthomonadales_616009;f__Xanthomonadaceae_616009;g__Pseudoxanthomonas_A_615337;s__Pseudoxanthomonas_A_615337 mexicana	1	0	1	NZ_CP060731.1	0	0	0	0	0	0	0	0	0	9	0	0	0	0	0	0	0	0	0	0	0	0
d__Bacteria;p__Firmicutes_D;c__Bacilli;o__Bacillales_B_302584;f__DSM-1321_301386;g__Peribacillus_301373;__					0	0	0	0	0	0	0	0	0	0	0	0	9	0	0	0	0	0	0	0	0	0
d__Bacteria;p__Firmicutes_D;c__Bacilli;o__Bacillales_C;f__Bacillaceae_J;g__Schinkia;s__Schinkia azotoformans	1	0	0.993	NZ_JARSMD010000032.1	0	0	0	0	0	0	0	0	0	0	0	9	0	0	0	0	0	0	0	0	0	0
d__Bacteria;p__Firmicutes_D;c__Bacilli;o__Bacillales_B_302584;f__DSM-18226_301387;g__Bacillus_AZ_295450;__					0	0	0	0	0	0	0	0	0	0	0	9	0	0	0	0	0	0	0	0	0	0
d__Bacteria;p__Firmicutes_D;c__Bacilli;o__Lactobacillales;f__Carnobacteriaceae;g__Pisciglobus;s__					0	0	6	0	0	0	0	0	3	0	0	0	0	0	0	0	0	0	0	0	0	0
d__Bacteria;p__Proteobacteria;c__Gammaproteobacteria;o__Burkholderiales_597441;f__Neisseriaceae_563222;__;__					0	0	0	3	0	6	0	0	0	0	0	0	0	0	0	0	0	0	0	0	0	0
d__Bacteria;p__Bacillota;c__Clostridia_258483;o__Lachnospirales;f__Lachnospiraceae;g__Mediterraneibacter;s__Mediterraneibacter gnavus	1	0	1	NZ_CP027002.1	0	0	0	0	0	0	0	0	0	0	0	0	0	0	0	0	0	0	0	0	9	0
d__Bacteria;p__Cyanobacteria;c__Cyanobacteriia;o__Cyanobacteriales;f__Microcoleaceae;g__Planktothrix;s__					0	0	0	0	0	0	0	0	0	0	9	0	0	0	0	0	0	0	0	0	0	0
d__Bacteria;p__Bacteroidota;c__Bacteroidia;__;__;__;__					0	0	0	0	0	0	0	0	0	0	0	0	9	0	0	0	0	0	0	0	0	0
d__Bacteria;p__Actinobacteriota;c__Acidimicrobiia_401430;o__Acidimicrobiales;f__Microtrichaceae;g__;s__					0	0	0	0	0	0	0	0	0	0	0	0	8	0	0	0	0	0	0	0	0	0
d__Bacteria;p__Proteobacteria;c__Gammaproteobacteria;o__Burkholderiales_592524;f__Burkholderiaceae_A_574934;__;__					0	0	0	0	0	0	0	0	0	3	3	0	2	0	0	0	0	0	0	0	0	0
d__Bacteria;p__Proteobacteria;c__Gammaproteobacteria;o__Coxiellales;f__Coxiellaceae;__;__					0	0	0	0	0	0	0	0	0	4	0	0	3	1	0	0	0	0	0	0	0	0
d__Bacteria;p__Proteobacteria;c__Alphaproteobacteria;o__Rhodobacterales;f__Rhodobacteraceae;g__DSPG01;s__DSPG01 sp011046725					0	0	0	0	0	0	0	0	0	0	0	0	8	0	0	0	0	0	0	0	0	0
d__Bacteria;p__Firmicutes_D;c__Bacilli;o__Paenibacillales;f__Paenibacillaceae_367444;g__Paenibacillus_J_366884;s__					0	0	0	0	0	0	0	0	0	0	0	8	0	0	0	0	0	0	0	0	0	0
d__Bacteria;p__Proteobacteria;c__Alphaproteobacteria;o__Sphingomonadales;f__Sphingomonadaceae;g__Croceibacterium_484881;__					0	0	0	0	0	0	0	0	0	0	8	0	0	0	0	0	0	0	0	0	0	0
d__Bacteria;p__Verrucomicrobiota;c__Kiritimatiellae_777934;o__RFP12;f__UBA1067;g__Spyradenecus;s__					0	0	0	0	0	0	0	0	0	8	0	0	0	0	0	0	0	0	0	0	0	0
d__Bacteria;p__Actinobacteriota;c__Acidimicrobiia_401430;o__Acidimicrobiales;f__Ilumatobacteraceae;g__Ilumatobacter_A;__					0	0	0	0	0	0	0	0	0	8	0	0	0	0	0	0	0	0	0	0	0	0
d__Bacteria;p__Proteobacteria;c__Gammaproteobacteria;o__Burkholderiales_592524;f__Burkholderiaceae_A_580492;g__Cupriavidus;s__					0	0	0	0	0	0	0	0	5	0	0	0	3	0	0	0	0	0	0	0	0	0
d__Bacteria;p__Firmicutes_G;c__UBA4882;o__UBA8346;f__UBA8346;g__Hydrogenispora;s__					0	0	0	0	0	0	0	0	0	0	8	0	0	0	0	0	0	0	0	0	0	0
d__Bacteria;p__Actinobacteriota;c__Actinomycetia;o__Actinomycetales;f__Micrococcaceae;g__Rothia;__					0	0	0	2	0	0	0	0	0	6	0	0	0	0	0	0	0	0	0	0	0	0
d__Bacteria;p__Actinobacteriota;c__Actinomycetia;o__Streptosporangiales;f__Streptosporangiaceae;g__Sphaerimonospora;s__					0	0	0	0	0	0	0	0	0	8	0	0	0	0	0	0	0	0	0	0	0	0
d__Bacteria;p__Firmicutes_D;c__Bacilli;o__Bacillales_B_302584;f__Bacillaceae_C;g__Lederbergia_302195;s__Lederbergia galactosidilytica	1	0	1	NZ_JAGGKH010000047.1	0	0	0	0	0	0	0	0	8	0	0	0	0	0	0	0	0	0	0	0	0	0
d__Bacteria;p__Proteobacteria;c__Gammaproteobacteria;o__Enterobacterales_A_737866;f__Alteromonadaceae_665222;g__Pseudidiomarina;__					0	0	0	0	0	0	0	0	0	0	0	0	0	0	0	0	0	0	0	8	0	0
d__Bacteria;p__Proteobacteria;c__Gammaproteobacteria;o__Enterobacterales_A_737866;f__Pasteurellaceae;g__Pasteurella_736809;__					0	0	0	0	0	0	0	0	0	8	0	0	0	0	0	0	0	0	0	0	0	0
d__Bacteria;p__Proteobacteria;c__Gammaproteobacteria;o__Pseudomonadales_660879;f__Moraxellaceae;g__Alkanindiges;s__					0	0	0	0	0	0	0	0	0	0	0	0	0	0	0	0	0	0	8	0	0	0
d__Bacteria;p__Firmicutes_A;c__Clostridia_258483;o__Peptostreptococcales;f__Peptostreptococcaceae_256921;g__CCUG-7971;s__CCUG-7971 spG000499525					0	0	0	0	0	0	0	0	0	0	0	2	5	0	0	0	0	0	0	0	0	0
d__Bacteria;p__Firmicutes_D;c__Bacilli;o__Lactobacillales;f__Aerococcaceae;g__Ignavigranum;s__Ignavigranum ruoffiae	1	0	1	NZ_CP096206.2	0	0	0	0	0	7	0	0	0	0	0	0	0	0	0	0	0	0	0	0	0	0
d__Bacteria;p__Proteobacteria;c__Gammaproteobacteria;o__Enterobacterales_A_737866;f__Enterobacteriaceae_A;g__Serratia_D_727245;__					0	0	0	0	0	0	0	0	0	0	0	0	0	0	0	0	0	0	7	0	0	0
d__Bacteria;p__Actinobacteriota;c__Actinomycetia;o__Mycobacteriales;f__Pseudonocardiaceae;g__Saccharopolyspora_D_379438;s__					0	0	0	0	0	0	0	0	0	0	0	7	0	0	0	0	0	0	0	0	0	0
d__Bacteria;p__Myxococcota_A_473307;c__Polyangia_463783;o__Polyangiales;f__;g__;s__					0	0	0	0	0	0	0	0	0	0	3	0	4	0	0	0	0	0	0	0	0	0
d__Bacteria;p__Acidobacteriota;c__Blastocatellia;o__Pyrinomonadales;f__Blastocatellaceae_430966;__;__					0	0	0	0	0	0	0	0	0	0	0	0	0	0	0	0	0	0	7	0	0	0
d__Bacteria;p__Proteobacteria;c__Gammaproteobacteria;o__Pseudomonadales_641035;f__Marinomonadaceae;g__Marinomonas;__					0	0	0	0	0	0	0	0	0	7	0	0	0	0	0	0	0	0	0	0	0	0
d__Bacteria;p__Proteobacteria;c__Gammaproteobacteria;o__Burkholderiales_592522;f__Burkholderiaceae_A_592522;g__Xenophilus_589872;s__					0	0	0	0	0	0	0	0	0	0	0	7	0	0	0	0	0	0	0	0	0	0
d__Bacteria;p__Proteobacteria;c__Gammaproteobacteria;o__Xanthomonadales_616009;f__Xanthomonadaceae_616009;g__Pseudoxanthomonas_A_615336;__					0	0	0	0	0	0	0	0	0	0	0	0	0	0	0	0	0	7	0	0	0	0
d__Bacteria;p__Actinobacteriota;c__Actinomycetia;o__Streptosporangiales;f__Streptosporangiaceae;g__Actinocorallia;__					0	0	0	0	0	0	0	0	7	0	0	0	0	0	0	0	0	0	0	0	0	0
d__Bacteria;p__Bacteroidota;c__Bacteroidia;o__Bacteroidales;f__Bacteroidaceae;g__Paraprevotella;s__					0	0	0	7	0	0	0	0	0	0	0	0	0	0	0	0	0	0	0	0	0	0
d__Bacteria;p__Bacteroidota;c__Bacteroidia;o__Chitinophagales;f__Chitinophagaceae_966727;g__Paracnuella;__					0	0	0	0	0	0	0	0	0	0	7	0	0	0	0	0	0	0	0	0	0	0
d__Bacteria;p__Actinobacteriota;c__Actinomycetia;o__Streptosporangiales;f__Streptosporangiaceae;g__Nocardiopsis_A_393323;s__Nocardiopsis_A_393323 listeri	1	0	1	NZ_BCSH01000124.1	0	0	0	0	0	0	0	0	0	0	0	0	0	0	0	0	0	7	0	0	0	0
d__Bacteria;p__Actinobacteriota;c__Actinomycetia;o__Actinomycetales;f__Cellulomonadaceae;g__Xylanimonas;s__					0	0	0	0	0	0	0	0	0	0	0	0	7	0	0	0	0	0	0	0	0	0
d__Bacteria;p__Actinobacteriota;c__Actinomycetia;o__Actinomycetales;f__Cellulomonadaceae;g__Timonella;s__Timonella senegalensis	1	0	1	NZ_HE978646.1	0	0	0	0	0	0	0	0	7	0	0	0	0	0	0	0	0	0	0	0	0	0
d__Bacteria;p__Proteobacteria;c__Gammaproteobacteria;o__Burkholderiales_592524;f__Burkholderiaceae_A_574758;g__Pseudoduganella;s__					0	0	0	0	0	0	0	0	0	7	0	0	0	0	0	0	0	0	0	0	0	0
d__Bacteria;p__ Actinomycetota;c__Actinomycetes;o__ Mycobacteriales;f__Nocardiaceae;g__ Rhodococcoides;s__Rhodococcoides corynebacterioides	1	0	0.9975	NZ_BCWV01000013.1	0	0	0	0	0	0	0	0	0	0	0	0	7	0	0	0	0	0	0	0	0	0
d__Bacteria;p__Bacteroidota;c__Bacteroidia;o__Cytophagales;f__Hymenobacteraceae;g__Pontibacter_909912;s__Pontibacter pudoricolor	1	0	0.981	NZ_CP048106.1	0	0	0	0	0	0	0	0	0	0	0	0	0	0	0	0	0	0	7	0	0	0
d__Bacteria;p__Chloroflexota;c__Dehalococcoidia;__;__;__;__					0	0	0	0	0	0	0	0	0	4	0	0	3	0	0	0	0	0	0	0	0	0
d__Bacteria;p__Firmicutes_A;c__Clostridia_258483;o__Clostridiales;f__Clostridiaceae_222000;g__JG1575;s__JG1575 sp002838815					0	0	0	0	0	0	0	0	0	0	0	0	0	0	0	0	0	0	7	0	0	0
d__Bacteria;p__Proteobacteria;c__Alphaproteobacteria;o__Dongiales;f__Dongiaceae;g__SYSU-D60014;s__SYSU-D60014 sp003576685					0	0	0	0	0	0	0	0	0	0	0	0	7	0	0	0	0	0	0	0	0	0
d__Bacteria;p__Actinobacteriota;c__Actinomycetia;o__Actinomycetales;f__Dermatophilaceae_390796;g__Pedococcus;s__Pedococcus dokdonensis	1	0	1	NZ_LT629711.1	0	0	0	0	0	0	0	0	0	7	0	0	0	0	0	0	0	0	0	0	0	0
d__Bacteria;p__Actinobacteriota;c__Actinomycetia;o__Actinomycetales;f__Kineococcaceae;g__Kineococcus;s__Kineococcus indalonis	1	0	0.9904	NZ_JAAALM010000226.1	0	0	0	0	0	0	0	0	0	0	0	0	0	7	0	0	0	0	0	0	0	0
d__Bacteria;p__Actinobacteriota;c__Actinomycetia;o__Actinomycetales;f__Actinomycetaceae;g__Georgenia_386188;s__Georgenia soli	1	0	1	NZ_PDJI01000004.1	0	0	0	0	0	0	0	0	7	0	0	0	0	0	0	0	0	0	0	0	0	0
d__Bacteria;p__Gemmatimonadota;c__Gemmatimonadetes;o__Longimicrobiales;__;__;__					0	0	0	0	0	0	0	0	0	0	0	0	4	3	0	0	0	0	0	0	0	0
d__Bacteria;p__Cyanobacteria;c__Cyanobacteriia;o__Cyanobacteriales;f__Chroococcidiopsidaceae_29158;g__Chroococcidiopsis_29153;s__					7	0	0	0	0	0	0	0	0	0	0	0	0	0	0	0	0	0	0	0	0	0
d__Bacteria;p__Firmicutes_D;c__Bacilli;o__Haloplasmatales_A;f__Turicibacteraceae;g__Turicibacter;__					0	0	0	0	0	0	0	0	0	0	0	0	7	0	0	0	0	0	0	0	0	0
d__Bacteria;p__Proteobacteria;c__Alphaproteobacteria;o__Rhodobacterales;f__Rhodobacteraceae;g__Limimaricola;s__Limimaricola soesokkakensis	1	0	0.9975	NZ_PYGB01000029.1	0	0	0	0	0	0	0	0	0	7	0	0	0	0	0	0	0	0	0	0	0	0
d__Bacteria;p__Myxococcota_A_473307;c__Polyangia_463783;o__Nannocystales;f__Nannocystaceae;__;__					0	0	0	0	0	0	0	0	0	0	0	7	0	0	0	0	0	0	0	0	0	0
d__Bacteria;p__Fusobacteriota;c__Fusobacteriia;o__Fusobacteriales_993521;f__Fusobacteriaceae_993521;g__Fusobacterium_C;s__Fusobacterium_C gonidiaformans	1	0	0.9951	NZ_CP028106.1	0	0	0	0	0	0	0	0	0	0	0	0	7	0	0	0	0	0	0	0	0	0
d__Bacteria;p__Proteobacteria;c__Alphaproteobacteria;o__Acetobacterales;f__Acetobacteraceae;g__Caldovatus;s__					0	0	0	0	0	0	0	0	0	0	0	0	7	0	0	0	0	0	0	0	0	0
d__Bacteria;p__Chloroflexota;c__Dehalococcoidia;o__UBA2963;f__UBA2963;g__UBA2963;s__UBA2963 sp002725515					0	0	0	0	0	0	0	0	0	0	7	0	0	0	0	0	0	0	0	0	0	0
d__Bacteria;p__Firmicutes_D;c__Bacilli;o__Lactobacillales;f__Aerococcaceae;g__Jeotgalibaca;s__Jeotgalibaca ciconiae	1	0	1	NZ_CP034465.1	0	0	0	0	0	0	0	0	0	6	0	0	0	0	0	0	0	0	0	0	0	0
d__Bacteria;p__Pseudomonadota;c__Betaproteobacteria;o__Burkholderiales_592522;f__Sphaerotilaceae;g__Caldimonas;s__Caldimonas tepidiphila	1	0	0.9906	NZ_QXMG01000125.1	0	0	0	0	0	0	0	0	0	0	0	0	6	0	0	0	0	0	0	0	0	0
d__Bacteria;p__Actinobacteriota;c__Actinomycetia;o__Mycobacteriales;f__Mycobacteriaceae;g__Corynebacterium;s__Corynebacterium pseudokroppenstedtii	1	0	0.9928	NZ_CP137757.1	0	0	0	0	0	0	0	0	0	0	0	0	0	0	0	0	0	0	4	2	0	0
d__Bacteria;p__Chloroflexota;c__Dehalococcoidia;o__UBA3495;f__GCA-2712585;g__VEXD01;__					0	0	0	0	0	0	0	0	0	0	0	0	6	0	0	0	0	0	0	0	0	0
d__Bacteria;p__Proteobacteria;c__Alphaproteobacteria;o__Rhodospirillales_505895;f__Magnetospirillaceae;g__Oleiliquidispirillum;s__					0	0	0	0	0	0	0	0	0	0	6	0	0	0	0	0	0	0	0	0	0	0
d__Bacteria;p__Bdellovibrionota_E;c__Bacteriovoracia;o__Bacteriovoracales;f__Peredibacteraceae;g__Peredibacter;__					0	0	0	0	0	0	0	0	0	0	0	6	0	0	0	0	0	0	0	0	0	0
d__Bacteria;p__Firmicutes_A;c__Clostridia_258483;o__Tissierellales;f__Tissierellaceae;__;__					0	0	0	0	0	0	0	0	0	0	0	0	6	0	0	0	0	0	0	0	0	0
d__Bacteria;p__Proteobacteria;c__Alphaproteobacteria;o__Rhizobiales_A_504705;f__Xanthobacteraceae_503485;__;__					0	6	0	0	0	0	0	0	0	0	0	0	0	0	0	0	0	0	0	0	0	0
d__Bacteria;p__Fusobacteriota;c__Fusobacteriia;o__Fusobacteriales_993777;f__Leptotrichiaceae;__;__					0	6	0	0	0	0	0	0	0	0	0	0	0	0	0	0	0	0	0	0	0	0
d__Bacteria;p__Myxococcota_A_473307;c__Polyangia_463783;o__Polyangiales;f__Polyangiaceae;g__;s__					0	0	0	0	0	0	0	0	0	0	6	0	0	0	0	0	0	0	0	0	0	0
d__Bacteria;p__Proteobacteria;c__Alphaproteobacteria;o__Azospirillales_507929;f__Azospirillaceae_507917;__;__					0	0	0	0	0	0	0	0	0	0	0	0	6	0	0	0	0	0	0	0	0	0
d__Bacteria;p__Firmicutes_D;c__Bacilli;o__Paenibacillales;f__Paenibacillaceae_367444;g__Paenibacillus_J_366882;__					0	0	0	0	0	0	0	0	0	6	0	0	0	0	0	0	0	0	0	0	0	0
d__Bacteria;p__Deinococcota;c__Deinococci;o__Deinococcales;f__Deinococcaceae;g__Deinococcus_B;s__Deinococcus_B budaensis	1	0	0.9976	NZ_JACHFN010000030.1	0	0	0	0	0	0	0	0	0	0	0	0	6	0	0	0	0	0	0	0	0	0
d__Bacteria;p__Firmicutes_D;c__Bacilli;o__Bacillales_B_302584;f__DSM-1321_301386;__;__					0	0	0	0	0	0	0	0	0	0	1	0	5	0	0	0	0	0	0	0	0	0
d__Bacteria;p__Actinobacteriota;c__Actinomycetia;o__Actinomycetales;f__Dermatophilaceae_390796;g__Kytococcus;s__					0	0	0	0	0	0	0	0	0	0	0	0	0	0	0	0	6	0	0	0	0	0
d__Bacteria;p__Firmicutes_A;c__Clostridia_258483;o__Peptostreptococcales;f__Peptostreptococcaceae_256921;g__Peptostreptococcus;s__					0	0	0	0	0	0	0	0	0	6	0	0	0	0	0	0	0	0	0	0	0	0
d__Bacteria;p__Bacteroidota;c__Bacteroidia;o__Bacteroidales;f__Tannerellaceae;g__Barb7;s__					0	0	0	0	0	0	0	0	0	0	0	0	0	0	0	0	0	0	6	0	0	0
d__Bacteria;p__Proteobacteria;c__Alphaproteobacteria;o__Rhizobiales_A_504705;f__Xanthobacteraceae_503485;g__;s__					0	0	0	0	0	0	0	0	0	0	6	0	0	0	0	0	0	0	0	0	0	0
d__Bacteria;p__Actinobacteriota;c__Thermoleophilia;o__Solirubrobacterales;f__Parviterribacteraceae;g__Parviterribacter;s__					0	0	0	0	0	0	0	0	0	6	0	0	0	0	0	0	0	0	0	0	0	0
d__Bacteria;p__Actinobacteriota;c__Acidimicrobiia_401430;o__Acidimicrobiales;f__Ilumatobacteraceae;__;__					0	0	0	0	0	0	0	0	0	0	0	0	0	6	0	0	0	0	0	0	0	0
d__Bacteria;p__Proteobacteria;c__Gammaproteobacteria;o__Enterobacterales_A_737866;f__Alteromonadaceae_665222;g__Alishewanella_662828;__					0	0	0	0	0	0	0	0	0	0	0	0	0	0	0	0	0	0	0	6	0	0
d__Bacteria;p__Firmicutes_D;c__Bacilli;o__Lactobacillales;f__Aerococcaceae;g__Dolosicoccus;s__					6	0	0	0	0	0	0	0	0	0	0	0	0	0	0	0	0	0	0	0	0	0
d__Bacteria;p__Proteobacteria;c__Gammaproteobacteria;o__Enterobacterales_A_737866;f__Vibrionaceae;g__Vibrio_678715;s__Vibrio navarrensis	1	0	1	NZ_JMCG01000002.1	0	6	0	0	0	0	0	0	0	0	0	0	0	0	0	0	0	0	0	0	0	0
d__Bacteria;p__Bacteroidota;c__Rhodothermia;o__Rhodothermales;f__Rubricoccaceae;g__;s__					0	0	0	0	0	0	0	0	0	6	0	0	0	0	0	0	0	0	0	0	0	0
d__Bacteria;p__Proteobacteria;c__Gammaproteobacteria;o__Pseudomonadales_650611;f__Pseudomonadaceae;g__Pseudomonas_E_648040;__					0	0	0	0	0	0	0	0	0	0	0	0	6	0	0	0	0	0	0	0	0	0
d__Bacteria;p__Bdellovibrionota_E;c__Oligoflexia;o__Silvanigrellales;f__Silvanigrellaceae;g__RFOM01;s__RFOM01 sp009926615					0	0	0	0	0	0	0	0	0	0	6	0	0	0	0	0	0	0	0	0	0	0
d__Bacteria;p__Firmicutes_D;c__Bacilli;o__Paenibacillales;f__Paenibacillaceae_367444;g__Paenibacillus_D_363770;__					0	0	0	0	0	0	0	0	0	6	0	0	0	0	0	0	0	0	0	0	0	0
d__Bacteria;p__Myxococcota_A_473307;c__Polyangia_463783;o__Haliangiales_463188;f__Haliangiaceae_463188;g__Haliangium_463188;s__					0	0	0	0	0	0	0	0	0	4	0	0	2	0	0	0	0	0	0	0	0	0
d__Bacteria;p__Bacteroidota;c__Bacteroidia;o__Cytophagales;__;__;__					0	0	0	0	0	0	0	0	0	0	0	0	3	0	0	0	0	0	0	0	0	3
d__Bacteria;p__Firmicutes_A;c__Clostridia_258483;o__Oscillospirales;f__Ruminococcaceae;g__Faecalibacterium;s__Faecalibacterium prausnitzii_C_71358					0	0	0	0	0	0	0	0	0	0	0	0	0	0	0	0	0	0	0	0	6	0
d__Bacteria;p__Actinobacteriota;c__Actinomycetia;o__Actinomycetales;f__Dermatophilaceae_390796;g__Mobilicoccus;s__Mobilicoccus pelagius	1	0	0.9877	NZ_BAFE01000004.1	0	0	0	0	0	0	0	0	0	0	0	0	0	6	0	0	0	0	0	0	0	0
d__Bacteria;p__Bacteroidota;c__Bacteroidia;o__Bacteroidales;f__Bacteroidaceae;g__Prevotella;s__					0	0	0	0	0	0	0	0	0	0	0	0	6	0	0	0	0	0	0	0	0	0
d__Bacteria;p__Firmicutes_D;c__Bacilli;o__Lactobacillales;f__Lactobacillaceae;g__Weissella_A_338544;s__Weissella fermenti	1	0	1	NZ_JAOZFC020000003.1	0	0	0	0	0	0	0	0	0	0	6	0	0	0	0	0	0	0	0	0	0	0
d__Bacteria;p__Bacteroidota;c__Rhodothermia;o__Balneolales;f__Balneolaceae;__;__					0	0	0	0	0	0	0	0	0	0	0	0	6	0	0	0	0	0	0	0	0	0
d__Bacteria;p__Gemmatimonadota;c__Gemmatimonadetes;o__Gemmatimonadales;f__GWC2-71-9;g__JABFSM01;s__					0	0	0	0	0	0	0	0	0	0	0	0	0	6	0	0	0	0	0	0	0	0
d__Bacteria;p__Acidobacteriota;c__Blastocatellia;o__Pyrinomonadales;f__Blastocatellaceae_426820;g__Stenotrophobacter_424270;s__					0	0	0	0	0	0	0	0	0	0	0	0	0	0	0	0	0	0	0	0	0	6
d__Bacteria;p__Firmicutes_D;c__Bacilli;o__Paenibacillales;f__YIM-B00363;g__Paenibacillus_AE;s__					0	0	0	0	0	0	0	0	0	6	0	0	0	0	0	0	0	0	0	0	0	0
d__Bacteria;p__Firmicutes_G;c__SHA-98;o__DTU014;f__DTU014;g__DTU014;s__					0	0	0	0	0	0	0	0	0	0	0	0	0	0	0	2	0	0	3	0	0	0
d__Bacteria;p__Firmicutes_D;c__Bacilli;o__Paenibacillales;f__NBRC-103111;g__Paenibacillus_G_363725;s__					0	0	0	0	0	0	0	0	0	0	0	0	0	0	0	0	0	0	5	0	0	0
d__Bacteria;p__Actinobacteriota;c__Actinomycetia;o__Propionibacteriales;f__Propionibacteriaceae;g__Cutibacterium;s__Cutibacterium avidum	1	0	1	NC_021064.1	0	0	0	0	0	0	0	0	0	0	0	0	5	0	0	0	0	0	0	0	0	0
d__Bacteria;p__Proteobacteria;c__Gammaproteobacteria;o__Steroidobacterales;f__Steroidobacteraceae;g__Povalibacter;s__					0	0	0	0	0	0	0	0	0	0	0	0	0	5	0	0	0	0	0	0	0	0
d__Bacteria;p__Proteobacteria;c__Gammaproteobacteria;o__Enterobacterales_A_737866;__;__;__					0	0	0	0	0	0	0	0	0	0	1	2	0	2	0	0	0	0	0	0	0	0
d__Bacteria;p__Proteobacteria;c__Alphaproteobacteria;o__Rhizobiales_A_504705;f__Xanthobacteraceae_503485;g__Pseudorhodoplanes;s__					0	0	0	0	0	0	0	0	0	0	0	0	0	0	5	0	0	0	0	0	0	0
d__Bacteria;p__Firmicutes_D;c__Bacilli;o__Lactobacillales;f__Lactobacillaceae;g__Limosilactobacillus;s__Limosilactobacillus albertensis	1	0	0.9836	NZ_JACIVD010000075.1	3	0	0	0	0	0	0	0	0	2	0	0	0	0	0	0	0	0	0	0	0	0
d__Bacteria;p__Actinomycetota;c__Actinomycetes;o__Propionibacteriales;f__Propionibacteriaceae;g__Tessaracoccus;s__Tessaracoccus lapidicaptus	1	0	1	NZ_MBQD01000013.1	0	0	0	0	0	0	0	0	0	0	5	0	0	0	0	0	0	0	0	0	0	0
d__Bacteria;p__Proteobacteria;c__Gammaproteobacteria;o__Burkholderiales_595425;f__Burkholderiaceae_A_595425;__;__					0	0	0	0	0	0	0	0	0	0	0	0	5	0	0	0	0	0	0	0	0	0
d__Bacteria;p__Firmicutes_D;c__Bacilli;o__Lactobacillales;f__Lactobacillaceae;g__Ligilactobacillus;s__Ligilactobacillus ruminis	1	0	0.9977	NC_015975.1	0	0	0	0	0	0	0	0	0	0	0	0	5	0	0	0	0	0	0	0	0	0
d__Bacteria;p__Actinobacteriota;c__Thermoleophilia;o__Miltoncostaeales;f__Miltoncostaeaceae;g__Miltoncostaea;s__					0	0	0	0	0	0	0	0	0	0	0	0	0	0	0	0	0	0	5	0	0	0
d__Bacteria;p__Proteobacteria;c__Gammaproteobacteria;o__Burkholderiales_597432;f__Rhodocyclaceae;g__Thauera_A_597130;s__Thauera phenylacetica	1	0	0.9859	NZ_AMXF01000339.1	0	0	0	0	0	0	0	0	0	5	0	0	0	0	0	0	0	0	0	0	0	0
d__Bacteria;p__Proteobacteria;c__Alphaproteobacteria;o__Rhizobiales_A_501059;f__Rhizobiaceae_A_501059;g__Sinorhizobium;__					0	0	0	0	0	0	0	0	0	5	0	0	0	0	0	0	0	0	0	0	0	0
d__Bacteria;p__Proteobacteria;c__Alphaproteobacteria;o__Rhizobiales_A_501637;f__Kaistiaceae_501637;g__Bauldia;s__					0	0	0	0	0	0	0	0	0	0	5	0	0	0	0	0	0	0	0	0	0	0
d__Bacteria;p__Bacteroidota;c__Bacteroidia;o__Sphingobacteriales;f__Sphingobacteriaceae;g__Sphingobacterium;s__					0	0	0	0	0	0	0	0	0	0	0	5	0	0	0	0	0	0	0	0	0	0
d__Bacteria;p__Cyanobacteria;c__Cyanobacteriia;o__Cyanobacteriales;f__Coleofasciculaceae_23353;g__SIO2C1;s__SIO2C1 sp010672925					0	0	0	0	0	0	0	0	0	0	0	0	5	0	0	0	0	0	0	0	0	0
d__Bacteria;p__Proteobacteria;c__Alphaproteobacteria;o__Sphingomonadales;f__Sphingomonadaceae;g__Sphingobium_A_485959;__					0	0	0	0	0	0	0	0	0	0	0	5	0	0	0	0	0	0	0	0	0	0
d__Bacteria;p__Myxococcota_A_473307;c__Polyangia_463783;o__Nannocystales;f__Nannocystaceae;g__Enhygromyxa;s__					0	0	0	0	0	0	0	0	0	0	0	0	0	0	0	0	5	0	0	0	0	0
d__Bacteria;p__Bacteroidota;c__Bacteroidia;o__Cytophagales;f__172606-1;g__Rhodocytophaga;s__Rhodocytophaga aerolata	1	0	0.9905	NZ_JAUKPO010000098.1	0	0	0	0	0	0	0	0	0	0	0	0	5	0	0	0	0	0	0	0	0	0
d__Bacteria;p__Bacteroidota;c__Bacteroidia;o__Flavobacteriales_877923;f__Flavobacteriaceae;g__Galbibacter_B;s__Galbibacter_B marinus	1	0	0.9976	NZ_AMSG01000057.1	0	0	0	0	0	0	0	0	5	0	0	0	0	0	0	0	0	0	0	0	0	0
d__Bacteria;p__Patescibacteria;c__Saccharimonadia;o__Saccharimonadales;f__UBA1020;g__UBA1020;__					0	0	0	0	0	0	0	0	0	0	0	0	0	0	0	0	0	0	0	0	0	5
d__Bacteria;p__Actinobacteriota;c__Actinomycetia;o__Actinomycetales;f__Microbacteriaceae;g__Canibacter;s__Canibacter oris	1	0	1	NZ_JACIFD010000009.1	0	0	0	0	0	0	0	0	0	5	0	0	0	0	0	0	0	0	0	0	0	0
d__Bacteria;p__Actinobacteriota;c__Actinomycetia;o__Mycobacteriales;f__Pseudonocardiaceae;g__Actinopolyspora;s__					0	0	0	0	0	0	0	0	0	0	5	0	0	0	0	0	0	0	0	0	0	0
d__Bacteria;p__Acidobacteriota;c__Blastocatellia;o__Pyrinomonadales;f__Pyrinomonadaceae_433871;g__PSRF01;s__					0	0	0	0	0	0	0	0	0	0	0	2	3	0	0	0	0	0	0	0	0	0
d__Bacteria;p__Myxococcota_A_473307;c__Polyangia_463783;o__Nannocystales;f__Nannocystaceae;g__Nannocystis;s__Nannocystis exedens	1	0	0.9976	NZ_NETK01000001.1	0	0	0	0	0	0	0	0	0	0	0	5	0	0	0	0	0	0	0	0	0	0
d__Bacteria;p__Actinobacteriota;c__Actinomycetia;o__Mycobacteriales;f__Mycobacteriaceae;g__Corynebacterium;s__					0	0	0	0	0	0	0	0	0	0	0	5	0	0	0	0	0	0	0	0	0	0
d__Bacteria;p__Bacteroidota;c__Bacteroidia;o__Bacteroidales;f__Bacteroidaceae;g__Prevotella;s__					0	0	0	0	0	0	0	0	0	0	0	0	0	0	0	0	0	0	0	0	5	0
d__Bacteria;p__Proteobacteria;c__Gammaproteobacteria;o__Burkholderiales_592524;f__Burkholderiaceae_A_574934;g__Noviherbaspirillum_A_569121;s__					0	0	0	0	0	0	0	0	0	5	0	0	0	0	0	0	0	0	0	0	0	0
d__Bacteria;p__Proteobacteria;c__Alphaproteobacteria;o__Rhizobiales_A_500471;f__Rhizobiaceae_A_500471;g__Agrobacterium;__					0	0	0	0	0	0	0	0	0	0	0	5	0	0	0	0	0	0	0	0	0	0
d__Bacteria;p__Firmicutes_A;c__Clostridia_258483;o__Clostridiales;f__Clostridiaceae_222000;__;__					0	0	0	0	0	0	0	0	0	5	0	0	0	0	0	0	0	0	0	0	0	0
d__Bacteria;p__Firmicutes_D;c__Bacilli;o__DSM-16016;f__Caldibacillaceae;g__Bacillus_J;s__					0	0	0	0	0	0	0	0	0	5	0	0	0	0	0	0	0	0	0	0	0	0
d__Bacteria;p__Actinobacteriota;c__Actinomycetia;o__Mycobacteriales;f__Mycobacteriaceae;g__Corynebacterium;s__					0	0	0	0	0	0	0	0	0	0	0	0	0	4	0	0	0	0	0	0	0	0
d__Bacteria;p__Myxococcota_A_473307;c__Polyangia_463783;o__Polyangiales;f__Polyangiaceae;g__MWCO01;s__					0	0	0	0	0	0	0	0	0	2	0	0	0	2	0	0	0	0	0	0	0	0
d__Bacteria;p__ Pseudomonadota;c__ Betaproteobacteria;o__Burkholderiales_592522;f__Comamonadaceae;g__Allofranklinella;s__Allofranklinella schreckenbergeri	1	0	0.9977	NZ_RDQM01000026.1	0	0	0	0	0	0	0	0	0	0	4	0	0	0	0	0	0	0	0	0	0	0
d__Bacteria;p__Firmicutes_D;c__Bacilli;o__Paenibacillales;f__Paenibacillaceae_367444;g__Paenibacillus_C;__					0	0	0	0	0	0	0	0	0	0	0	0	4	0	0	0	0	0	0	0	0	0
d__Bacteria;p__Gemmatimonadota;c__Gemmatimonadetes;o__Gemmatimonadales;f__Gemmatimonadaceae;g__Gemmatimonas;s__					0	0	0	0	0	0	0	0	0	0	0	0	4	0	0	0	0	0	0	0	0	0
d__Bacteria;p__Chloroflexota;c__Chloroflexia;o__Chloroflexales_407189;f__Herpetosiphonaceae_407189;g__Herpetosiphon;__					0	0	0	0	0	0	0	0	0	0	0	0	4	0	0	0	0	0	0	0	0	0
d__Bacteria;p__Myxococcota_A_473307;c__Polyangia_463783;o__Polyangiales;f__Polyangiaceae;__;__					0	0	0	0	0	0	0	0	0	2	0	0	2	0	0	0	0	0	0	0	0	0
d__Bacteria;p__Actinobacteriota;c__Actinomycetia;o__Propionibacteriales;f__Propionibacteriaceae;g__Luteococcus;s__					0	0	0	0	0	0	0	0	0	0	0	0	0	0	0	0	0	0	0	0	0	4
d__Bacteria;p__Proteobacteria;c__Gammaproteobacteria;o__Burkholderiales_597433;f__SG8-39;g__SCGC-AG-212-J23;s__					0	0	0	0	0	0	0	0	0	2	0	0	0	2	0	0	0	0	0	0	0	0
d__Bacteria;p__Bdellovibrionota_E;c__Oligoflexia;o__Oligoflexales;f__Oligoflexaceae;g__Oligoflexus;s__					0	0	0	0	0	0	0	0	0	0	0	0	4	0	0	0	0	0	0	0	0	0
d__Bacteria;p__Firmicutes_A;c__Clostridia_258483;o__Tissierellales;f__Tepidimicrobiaceae;g__Schnuerera;s__					0	0	0	0	0	0	0	0	0	4	0	0	0	0	0	0	0	0	0	0	0	0
d__Bacteria;p__Actinobacteriota;c__Actinomycetia;o__Actinomycetales;f__Dermabacteraceae;g__Brachybacterium;s__Brachybacterium phenoliresistens	1	0	1	NZ_BAAAOW010000019.1	0	0	0	0	0	0	0	0	4	0	0	0	0	0	0	0	0	0	0	0	0	0
d__Bacteria;p__Deinococcota;c__Deinococci;o__Deinococcales;f__Deinococcaceae;__;__					0	0	0	0	0	0	0	0	0	0	4	0	0	0	0	0	0	0	0	0	0	0
d__Bacteria;p__Acidobacteriota;c__Vicinamibacteria;o__Vicinamibacterales;f__Vicinamibacteraceae;__;__					0	0	0	0	0	0	0	0	0	0	0	0	4	0	0	0	0	0	0	0	0	0
d__Bacteria;p__Bacteroidota;c__Bacteroidia;o__Cytophagales;f__Hymenobacteraceae;g__Adhaeribacter;s__Adhaeribacter terrigena	1	0	0.9834	NZ_JAEHFX010000017.1	0	0	0	0	0	0	0	0	0	0	0	4	0	0	0	0	0	0	0	0	0	0
d__Bacteria;p__Firmicutes_D;c__Bacilli;o__Mycoplasmatales;f__Mycoplasmoidaceae;g__Eperythrozoon_B;s__					0	0	0	0	0	4	0	0	0	0	0	0	0	0	0	0	0	0	0	0	0	0
d__Bacteria;p__Proteobacteria;c__Gammaproteobacteria;o__Enterobacterales_A_737866;f__Enterobacteriaceae_A;g__Morganella;s__					0	0	0	0	0	0	0	0	0	0	0	0	0	0	0	0	0	0	4	0	0	0
d__Bacteria;p__Gemmatimonadota;c__Gemmatimonadetes;o__Gemmatimonadales;__;__;__					0	0	0	0	0	0	0	0	0	0	0	0	4	0	0	0	0	0	0	0	0	0
d__Bacteria;p__Actinobacteriota;c__Actinomycetia;o__Actinomycetales;f__Micrococcaceae;g__Nesterenkonia;__					0	0	0	0	0	0	0	0	0	0	0	0	0	4	0	0	0	0	0	0	0	0
d__Bacteria;p__Firmicutes_F;c__Halanaerobiia;o__Halanaerobiales;f__Halanaerobiaceae_43036;g__Halocella_43036;s__					0	0	0	0	0	0	0	0	0	0	4	0	0	0	0	0	0	0	0	0	0	0
d__Bacteria;p__Proteobacteria;c__Gammaproteobacteria;o__PWYM01;f__PWYM01;g__PWYM01;s__PWYM01 sp003567475					0	0	0	0	0	0	0	0	0	0	0	0	4	0	0	0	0	0	0	0	0	0
d__Bacteria;p__Bacteroidota;c__Bacteroidia;o__Cytophagales;f__172606-1;g__Rhodocytophaga;s__Rhodocytophaga aerolata	1	0	0.9905	NZ_JAUKPO010000098.1	0	0	0	0	0	0	0	0	0	0	4	0	0	0	0	0	0	0	0	0	0	0
d__Bacteria;p__Firmicutes_D;c__Bacilli;o__Paenibacillales;f__NBRC-103111;g__Paenibacillus_AF_363732;s__					0	0	0	0	0	0	0	0	0	0	0	0	4	0	0	0	0	0	0	0	0	0
d__Bacteria;p__Proteobacteria;c__Gammaproteobacteria;o__Burkholderiales_592524;f__Burkholderiaceae_A_580492;__;__					0	0	0	0	0	0	0	0	0	4	0	0	0	0	0	0	0	0	0	0	0	0
d__Bacteria;p__Actinobacteriota;c__Actinomycetia;o__Actinomycetales;f__Microbacteriaceae;g__Agromyces_B_382064;__					0	0	0	0	0	0	0	0	0	0	0	0	4	0	0	0	0	0	0	0	0	0
d__Bacteria;p__Actinobacteriota;c__Thermoleophilia;o__Solirubrobacterales;f__70-9;g__VAYN01;s__VAYN01 sp005885405					0	0	0	0	0	4	0	0	0	0	0	0	0	0	0	0	0	0	0	0	0	0
d__Bacteria;p__Chloroflexota;c__Anaerolineae;o__Aggregatilineales;f__A4b;g__;s__					0	0	0	0	0	0	0	0	0	0	0	0	0	4	0	0	0	0	0	0	0	0
d__Bacteria;p__Proteobacteria;c__Gammaproteobacteria;o__Pseudomonadales_641030;f__Halomonadaceae_641030;__;__					0	0	0	0	0	0	0	0	0	0	0	3	1	0	0	0	0	0	0	0	0	0
d__Bacteria;p__Proteobacteria;c__Gammaproteobacteria;o__Burkholderiales_592524;f__Burkholderiaceae_A_574758;g__Massilia;s__Massilia agri	1	0	0.993	NZ_JANUHA010000044.1	0	0	0	0	0	0	0	0	0	4	0	0	0	0	0	0	0	0	0	0	0	0
d__Bacteria;p__Chloroflexota;c__Anaerolineae;o__4572-78;f__J111;g__DSQQ01;s__DSQQ01 sp012032575					0	0	0	0	0	0	0	0	0	4	0	0	0	0	0	0	0	0	0	0	0	0
d__Bacteria;p__Myxococcota_A_473307;c__Myxococcia;o__Myxococcales;f__Anaeromyxobacteraceae;g__R267;s__R267 sp001768075					0	0	0	0	0	0	0	0	0	0	4	0	0	0	0	0	0	0	0	0	0	0
d__Bacteria;p__Proteobacteria;c__Alphaproteobacteria;o__Rhizobiales_A_504705;f__Xanthobacteraceae_503485;g__Pseudolabrys_502538;__					0	0	0	0	0	0	0	0	0	4	0	0	0	0	0	0	0	0	0	0	0	0
d__Bacteria;p__Firmicutes_A;c__Clostridia_258483;o__Clostridiales;f__Clostridiaceae_222000;g__Clostridium_AK;s__					0	0	0	0	0	0	0	0	0	0	0	0	0	4	0	0	0	0	0	0	0	0
d__Bacteria;p__Proteobacteria;c__Gammaproteobacteria;o__Burkholderiales_592522;f__Burkholderiaceae_A_592522;g__Pseudorhodoferax;__					0	0	0	0	0	0	0	0	0	4	0	0	0	0	0	0	0	0	0	0	0	0
d__Bacteria;p__Proteobacteria;c__Alphaproteobacteria;o__Micavibrionales;f__Micavibrionaceae;g__Micavibrio_B_508655;s__					0	0	0	0	4	0	0	0	0	0	0	0	0	0	0	0	0	0	0	0	0	0
d__Bacteria;p__Desulfobacterota_B;c__Binatia;o__Binatales;f__Binataceae;g__DTIX01;s__DTIX01 sp011334465					0	0	0	0	0	0	0	0	0	4	0	0	0	0	0	0	0	0	0	0	0	0
d__Bacteria;p__Proteobacteria;c__Gammaproteobacteria;o__Burkholderiales_595422;f__Burkholderiaceae_A_595422;g__Parapusillimonas;s__					0	0	0	0	0	0	0	0	0	0	0	4	0	0	0	0	0	0	0	0	0	0
d__Bacteria;p__Proteobacteria;c__Alphaproteobacteria;o__Rhizobiales_A_502138;f__Devosiaceae;g__Devosia_A_501803;s__Devosia_A_501803 albogilva	1	0	0.9925	NZ_JBHUNP010000001.1	0	0	0	0	0	0	0	0	0	0	0	0	0	4	0	0	0	0	0	0	0	0
d__Bacteria;p__Proteobacteria;c__Alphaproteobacteria;o__Rhizobiales_A_504705;f__Xanthobacteraceae_503485;g__Bradyrhizobium;__					0	0	0	0	4	0	0	0	0	0	0	0	0	0	0	0	0	0	0	0	0	0
d__Bacteria;p__Proteobacteria;c__Gammaproteobacteria;o__Enterobacterales_A_737866;f__Enterobacteriaceae_A;g__Enterobacter_B_713587;s__					0	0	0	0	0	0	0	0	0	0	0	4	0	0	0	0	0	0	0	0	0	0
d__Bacteria;p__Cyanobacteria;c__Cyanobacteriia;o__PCC-6307;f__Cyanobiaceae;g__Prochlorococcus_A;__					0	0	0	0	0	0	0	0	0	0	0	0	4	0	0	0	0	0	0	0	0	0
d__Bacteria;p__Firmicutes_D;c__Bacilli;o__Bacillales_H;f__Marinococcaceae;g__Salicibibacter;s__					0	0	0	4	0	0	0	0	0	0	0	0	0	0	0	0	0	0	0	0	0	0
d__Bacteria;p__Bacteroidota;c__Bacteroidia;o__Cytophagales;f__Hymenobacteraceae;g__Hymenobacter_910554;s__					0	0	0	0	0	0	0	0	0	4	0	0	0	0	0	0	0	0	0	0	0	0
d__Bacteria;p__ Bacillota;c__Bacilli;o__Bacillales;f__Paenibacillaceae;g__ Ammoniphilus;s__Ammoniphilus resinae	1	0	0.9834	NZ_JAGGKT010000055.1	0	0	0	0	0	0	0	0	0	0	0	0	4	0	0	0	0	0	0	0	0	0
d__Bacteria;p__Bacteroidota;c__Bacteroidia;o__Chitinophagales;f__Chitinophagaceae_966727;g__Flaviaesturariibacter;s__					0	0	0	0	0	0	0	0	0	0	0	0	4	0	0	0	0	0	0	0	0	0
d__Bacteria;p__Firmicutes_D;c__Bacilli;o__Bacillales_D_310495;f__Amphibacillaceae;g__Virgibacillus_E_287161;s__					0	0	0	0	0	0	0	0	0	0	4	0	0	0	0	0	0	0	0	0	0	0
d__Bacteria;p__Firmicutes_A;c__Clostridia_258483;o__Clostridiales;f__Clostridiaceae_222000;g__Clostridium_AK;s__Clostridium peptidivorans	1	0	1	NZ_OAOD01000051.1	0	0	0	0	0	0	0	0	0	0	4	0	0	0	0	0	0	0	0	0	0	0
d__Bacteria;p__Bacteroidota;c__Bacteroidia;o__Cytophagales;f__Hymenobacteraceae;g__Nibribacter;s__					0	0	0	0	0	0	0	0	0	0	0	0	4	0	0	0	0	0	0	0	0	0
d__Bacteria;p__Verrucomicrobiota;c__Verrucomicrobiae;o__Opitutales;f__Opitutaceae;g__EW11;s__EW11 sp003054665					0	0	0	0	0	0	0	0	0	0	4	0	0	0	0	0	0	0	0	0	0	0
d__Bacteria;p__Actinobacteriota;c__Actinomycetia;o__Mycobacteriales;f__Geodermatophilaceae;g__Modestobacter;s__					0	0	0	0	0	0	0	0	0	0	0	0	3	0	0	0	0	0	0	0	0	0
d__Bacteria;p__Firmicutes_A;c__Clostridia_258483;o__Clostridiales;f__Clostridiaceae_222000;g__Clostridium_J;s__Clostridium tunisiense	1	0	0.9975	NZ_AMQH01000037.1	0	0	0	0	0	0	0	0	0	0	0	3	0	0	0	0	0	0	0	0	0	0
d__Bacteria;p__Firmicutes_D;c__Bacilli;o__Lactobacillales;f__Lactobacillaceae;g__Ligilactobacillus;s__					0	0	0	0	0	0	0	0	0	3	0	0	0	0	0	0	0	0	0	0	0	0
d__Bacteria;p__Acidobacteriota;c__Blastocatellia;o__Pyrinomonadales;f__Arenimicrobiaceae_433911;g__Arenimicrobium;s__					0	0	0	0	0	0	0	0	0	0	3	0	0	0	0	0	0	0	0	0	0	0
d__Bacteria;p__Proteobacteria;c__Gammaproteobacteria;o__Steroidobacterales;f__Steroidobacteraceae;g__Povalibacter;__					0	0	0	0	0	0	0	0	0	0	0	2	0	1	0	0	0	0	0	0	0	0
d__Bacteria;p__Actinobacteriota;c__Acidimicrobiia_401430;o__Acidimicrobiales;f__AC-14;g__AC-14;s__AC-14 sp005888325					0	0	0	0	0	0	0	0	0	0	0	0	0	3	0	0	0	0	0	0	0	0
d__Bacteria;p__Actinobacteriota;c__Actinomycetia;o__Actinomycetales;f__Micrococcaceae;g__Rothia;s__					0	0	0	0	0	0	0	0	0	0	0	0	3	0	0	0	0	0	0	0	0	0
d__Bacteria;p__Actinobacteriota;c__Actinomycetia;o__Actinomycetales;f__Cellulomonadaceae;g__Myceligenerans;__					0	0	0	0	0	0	0	0	0	0	3	0	0	0	0	0	0	0	0	0	0	0
d__Bacteria;p__Actinobacteriota;c__Thermoleophilia;__;__;__;__					0	0	0	0	0	0	0	0	0	0	0	0	0	3	0	0	0	0	0	0	0	0
d__Bacteria;p__Bacteroidota;c__Bacteroidia;o__Bacteroidales;f__Bacteroidaceae;g__Alloprevotella;s__					0	0	0	0	0	0	0	0	0	0	0	0	0	0	0	0	0	0	0	0	3	0
d__Bacteria;p__Actinobacteriota;c__Actinomycetia;o__Euzebyales;f__Euzebyaceae;g__Euzebya;__					0	0	0	0	0	0	0	0	0	0	0	0	0	0	0	0	0	3	0	0	0	0
d__Bacteria;p__Proteobacteria;c__Alphaproteobacteria;o__Rhizobiales_A_504705;f__Xanthobacteraceae_503485;g__FEB-22;s__FEB-22 sp003105195					0	0	0	0	0	0	0	0	0	0	0	0	3	0	0	0	0	0	0	0	0	0
d__Bacteria;p__Proteobacteria;c__Gammaproteobacteria;o__Pseudomonadales_637066;f__Oleiphilaceae_637066;g__Hydrocarboniclastica;s__					0	0	0	0	0	0	0	0	0	0	3	0	0	0	0	0	0	0	0	0	0	0
d__Bacteria;p__Acidobacteriota;c__Thermoanaerobaculia;o__UBA5704;f__UBA5704;g__;s__					0	0	0	0	0	0	0	0	0	0	3	0	0	0	0	0	0	0	0	0	0	0
d__Bacteria;p__Bdellovibrionota_E;c__Bdellovibrionia_A_473294;o__Bdellovibrionales;f__Bdellovibrionaceae;g__Bdellovibrio;s__					0	0	0	0	0	0	0	0	0	0	0	3	0	0	0	0	0	0	0	0	0	0
d__Bacteria;p__Firmicutes_D;c__Bacilli;o__Paenibacillales;__;__;__					0	0	0	0	0	0	0	0	0	2	0	0	1	0	0	0	0	0	0	0	0	0
d__Bacteria;p__Proteobacteria;c__Gammaproteobacteria;o__Burkholderiales_592524;f__Burkholderiaceae_A_580492;g__Ralstonia;s__					0	0	0	0	0	0	0	0	0	0	0	3	0	0	0	0	0	0	0	0	0	0
d__Bacteria;p__Actinobacteriota;c__Actinomycetia;o__Actinomycetales;f__Actinomycetaceae;g__Gleimia;s__					0	0	0	0	0	0	0	0	0	0	0	0	3	0	0	0	0	0	0	0	0	0
d__Bacteria;p__Proteobacteria;c__Gammaproteobacteria;o__Pseudomonadales_650612;f__Spongiibacteraceae;g__Spongiibacter_630171;s__Spongiibacter tropicus	1	0	0.9977	NZ_ATUS01000006.1	0	0	0	0	0	0	0	0	0	0	0	0	3	0	0	0	0	0	0	0	0	0
d__Bacteria;p__Proteobacteria;c__Alphaproteobacteria;o__Rhizobiales_A_504705;f__Beijerinckiaceae;g__Methylobacterium;__					0	0	0	0	0	0	0	0	0	3	0	0	0	0	0	0	0	0	0	0	0	0
d__Bacteria;p__Myxococcota_A_473307;c__Polyangia_463783;o__Polyangiales;f__Polyangiaceae;g__Phaselicystis;s__					0	0	0	0	0	0	0	0	0	0	0	0	3	0	0	0	0	0	0	0	0	0
d__Bacteria;p__Myxococcota_A_473307;c__Polyangia_463783;o__Nannocystales;f__Nannocystaceae;g__Nannocystis;s__					0	0	0	0	0	0	0	0	0	0	0	3	0	0	0	0	0	0	0	0	0	0
d__Bacteria;p__Proteobacteria;c__Gammaproteobacteria;o__Xanthomonadales_616012;f__Xanthomonadaceae_616012;g__Chiayiivirga;s__					0	0	0	0	0	0	0	0	0	0	0	0	0	0	0	0	0	0	0	0	0	3
d__Bacteria;p__Fusobacteriota;c__Fusobacteriia;o__Fusobacteriales_993521;f__Fusobacteriaceae_993521;g__Fusobacterium_A;s__					0	0	0	0	0	0	0	0	0	0	0	0	0	0	3	0	0	0	0	0	0	0
d__Bacteria;p__Firmicutes_A;c__Clostridia_258483;o__Oscillospirales;f__Ruminococcaceae;g__;s__					0	0	0	0	0	0	0	0	0	0	0	0	0	0	0	0	0	0	3	0	0	0
d__Bacteria;p__Cyanobacteria;c__Cyanobacteriia;o__Cyanobacteriales;__;__;__					0	0	0	0	0	0	0	0	0	3	0	0	0	0	0	0	0	0	0	0	0	0
d__Bacteria;p__Firmicutes_D;c__Bacilli;o__Brevibacillales;f__Brevibacillaceae;g__Brevibacillus_D;__					0	0	0	0	0	0	0	0	0	0	3	0	0	0	0	0	0	0	0	0	0	0
d__Bacteria;p__Actinobacteriota;c__Actinomycetia;o__Mycobacteriales;f__Geodermatophilaceae;g__Modestobacter;__					0	0	0	0	0	0	0	0	0	0	0	0	3	0	0	0	0	0	0	0	0	0
d__Bacteria;p__Patescibacteria;c__JAEDAM01;o__BD1-5;f__UBA2023;g__GN02-873;s__GN02-873 sp003260345					0	0	0	0	3	0	0	0	0	0	0	0	0	0	0	0	0	0	0	0	0	0
d__Bacteria;p__Bacteroidota;c__Bacteroidia;o__Flavobacteriales_877923;f__Flavobacteriaceae;g__Capnocytophaga_820688;s__					0	0	0	0	0	0	0	0	0	3	0	0	0	0	0	0	0	0	0	0	0	0
d__Bacteria;p__Firmicutes_D;c__Bacilli;o__Bacillales_B_310392;f__Bacillaceae_G_310392;g__Ectobacillus;s__					0	0	0	0	0	0	0	0	0	0	0	0	0	0	0	0	0	0	0	0	3	0
d__Bacteria;p__Proteobacteria;c__Gammaproteobacteria;o__Burkholderiales_592524;f__Burkholderiaceae_A_574934;g__Noviherbaspirillum_A_569121;__					0	0	0	0	0	0	0	0	0	3	0	0	0	0	0	0	0	0	0	0	0	0
d__Bacteria;p__Firmicutes_D;c__Bacilli;o__Lactobacillales;f__Lactobacillaceae;g__Lactobacillus;s__Lactobacillus iners	1	0	0.9977	NZ_CP049230.1	0	0	0	0	0	0	0	0	0	0	0	0	3	0	0	0	0	0	0	0	0	0
d__Bacteria;p__Pseudomonadota;c__ Betaproteobacteria;o__ Neisseriales;f__Neisseriaceae_563222;g__Neisseria;s__Neisseria shayeganii	1	0	1	NZ_CP059567.1	0	0	0	0	0	0	0	0	0	0	0	0	0	0	0	0	0	0	0	0	0	3
d__Bacteria;p__Proteobacteria;c__Gammaproteobacteria;o__Enterobacterales_A_737866;f__Alteromonadaceae_665222;g__Colwellia;s__Colwellia polaris	1	0	0.9859	NZ_NBOE01000022.1	0	0	0	0	0	0	0	0	0	3	0	0	0	0	0	0	0	0	0	0	0	0
d__Bacteria;p__Firmicutes_D;c__Bacilli;o__Tumebacillales;f__Tumebacillaceae;g__Tumebacillus_A;s__					0	0	0	0	0	0	0	0	0	0	0	3	0	0	0	0	0	0	0	0	0	0
d__Bacteria;p__Firmicutes_A;c__Clostridia_258483;o__Lutisporales;f__Lutisporaceae;g__Lutispora;s__					0	0	0	0	0	0	0	0	0	0	0	0	3	0	0	0	0	0	0	0	0	0
d__Bacteria;p__Proteobacteria;c__Alphaproteobacteria;o__Rhodobacterales;f__Rhodobacteraceae;g__Oceanicella;s__					0	0	0	0	0	0	0	0	0	0	0	3	0	0	0	0	0	0	0	0	0	0
d__Bacteria;p__Firmicutes_D;c__Bacilli;o__Lactobacillales;f__Lactobacillaceae;g__Ligilactobacillus;s__Ligilactobacillus agilis	1	0	1	NZ_CP104397.1	0	0	0	0	0	0	0	0	0	3	0	0	0	0	0	0	0	0	0	0	0	0
d__Bacteria;p__Proteobacteria;c__Gammaproteobacteria;o__Nitrococcales;f__Nitrococcaceae;__;__					0	0	0	0	0	0	0	0	0	0	0	0	3	0	0	0	0	0	0	0	0	0
d__Bacteria;p__Proteobacteria;c__Gammaproteobacteria;o__Coxiellales;f__Coxiellaceae;g__Coxiella;s__					0	0	0	0	0	0	0	0	0	3	0	0	0	0	0	0	0	0	0	0	0	0
d__Bacteria;p__Patescibacteria;c__Saccharimonadia;o__Saccharimonadales;f__UBA1020;g__;s__					0	0	0	0	0	0	0	0	0	0	0	0	3	0	0	0	0	0	0	0	0	0
d__Bacteria;p__Proteobacteria;c__Gammaproteobacteria;o__Pseudomonadales_660879;f__Moraxellaceae;g__Acinetobacter;s__					0	0	0	0	0	0	0	0	0	0	0	3	0	0	0	0	0	0	0	0	0	0
d__Bacteria;p__Deinococcota;c__Deinococci;o__Deinococcales;f__Trueperaceae;g__Truepera;s__					0	0	0	0	0	0	0	0	0	0	0	0	3	0	0	0	0	0	0	0	0	0
d__Bacteria;p__Bacteroidota;c__Bacteroidia;o__Flavobacteriales_877923;f__Flavobacteriaceae;g__Gillisia;s__					0	0	0	0	0	0	0	0	0	0	0	0	0	0	0	3	0	0	0	0	0	0
d__Bacteria;p__Actinobacteriota;c__Actinomycetia;o__Actinomycetales;f__Cellulomonadaceae;g__Jonesia;s__					0	0	0	0	0	0	0	0	0	0	0	0	0	0	0	3	0	0	0	0	0	0
d__Bacteria;p__Patescibacteria;c__Saccharimonadia;o__Saccharimonadales;f__Saccharimonadaceae;g__SZUA-359;s__SZUA-359 sp003246575					0	0	0	0	0	0	0	0	0	0	0	0	0	3	0	0	0	0	0	0	0	0
d__Bacteria;p__Proteobacteria;c__Gammaproteobacteria;o__Burkholderiales_592524;f__Burkholderiaceae_A_574934;g__Noviherbaspirillum_A_569121;s__					0	0	0	0	0	0	0	0	0	0	0	0	0	3	0	0	0	0	0	0	0	0
d__Bacteria;p__Proteobacteria;c__Alphaproteobacteria;o__Rhizobiales_A_504705;f__Beijerinckiaceae;g__Methylobacterium;s__Methylobacterium sp001424705					0	0	0	0	0	0	0	0	0	1	0	0	0	0	0	0	0	0	0	0	2	0
d__Bacteria;p__Verrucomicrobiota;c__Verrucomicrobiae;o__Pedosphaerales;f__;g__;s__					0	0	0	0	0	0	0	0	0	0	0	0	0	3	0	0	0	0	0	0	0	0
d__Bacteria;p__Actinobacteriota;c__Actinomycetia;o__Mycobacteriales;f__Mycobacteriaceae;g__Corynebacterium;s__					0	0	0	0	0	0	0	0	0	0	0	0	0	0	3	0	0	0	0	0	0	0
d__Bacteria;p__Firmicutes_D;c__Bacilli;o__Brevibacillales;f__Brevibacillaceae;g__Brevibacillus_B_362671;s__Brevibacillus dissolubilis	1	0	0.9953	NZ_VCNA01000024.1	0	0	0	0	0	0	0	0	0	0	0	0	3	0	0	0	0	0	0	0	0	0
d__Bacteria;p__Firmicutes_A;c__Clostridia_258483;o__Oscillospirales;f__Acutalibacteraceae;g__Eubacterium_R;__					0	0	0	0	0	0	0	0	0	0	0	0	3	0	0	0	0	0	0	0	0	0
d__Bacteria;p__Bacteroidota;c__Bacteroidia;o__Flavobacteriales_877923;f__Flavobacteriaceae;g__Gillisia;__					0	0	0	0	0	0	0	0	0	0	3	0	0	0	0	0	0	0	0	0	0	0
d__Bacteria;p__Acidobacteriota;c__Acidobacteriae;o__Bryobacterales;f__Bryobacteraceae;g__Solibacter;s__					0	0	0	0	0	0	0	0	0	0	0	0	3	0	0	0	0	0	0	0	0	0
d__Bacteria;p__Myxococcota_A_473307;c__Polyangia_463783;o__Polyangiales;f__Polyangiaceae;g__Byssovorax;s__					0	0	0	0	0	0	0	0	0	0	0	0	3	0	0	0	0	0	0	0	0	0
d__Bacteria;p__Proteobacteria;c__Gammaproteobacteria;o__Enterobacterales_A_737866;f__Pasteurellaceae;g__Haemophilus_A;s__					0	0	0	0	0	0	0	0	0	0	3	0	0	0	0	0	0	0	0	0	0	0
d__Bacteria;p__Firmicutes_A;c__Clostridia_258483;o__Oscillospirales;f__CAG-272;g__RUG13077;s__					0	0	0	0	0	0	0	0	0	0	0	3	0	0	0	0	0	0	0	0	0	0
d__Bacteria;p__Proteobacteria;c__Gammaproteobacteria;o__Pseudomonadales_650612;f__Cellvibrionaceae;g__Cellvibrio;s__					0	0	0	0	0	0	0	0	0	0	0	3	0	0	0	0	0	0	0	0	0	0
d__Bacteria;p__Firmicutes_A;c__Clostridia_258483;o__Christensenellales;f__CAG-138;g__PeH17;s__PeH17 sp000435055					0	0	0	0	0	0	0	0	0	3	0	0	0	0	0	0	0	0	0	0	0	0
d__Bacteria;p__Actinobacteriota;c__Actinomycetia;o__Streptosporangiales;f__Streptosporangiaceae;g__Thermomonospora;s__					0	0	0	0	0	0	0	0	0	0	0	0	0	3	0	0	0	0	0	0	0	0
d__Bacteria;p__Bdellovibrionota_E;c__Bdellovibrionia_A_473294;o__Bdellovibrionales;f__1-14-0-10-45-34;g__1-14-0-10-45-34;s__					0	0	0	0	0	0	0	0	0	0	0	0	2	0	0	0	0	0	0	0	0	0
d__Bacteria;p__Actinobacteriota;c__Coriobacteriia;o__Coriobacteriales;f__Atopobiaceae;g__Lancefieldella;s__					0	0	0	0	0	0	0	0	0	2	0	0	0	0	0	0	0	0	0	0	0	0
d__Bacteria;p__Firmicutes_A;c__Clostridia_258483;o__Lachnospirales;f__Lachnospiraceae;__;__					0	0	0	0	0	0	0	0	0	0	0	2	0	0	0	0	0	0	0	0	0	0
d__Bacteria;p__Actinobacteriota;c__Acidimicrobiia_401430;o__Acidimicrobiales;f__Ilumatobacteraceae;g__Ilumatobacter_A;s__					0	0	2	0	0	0	0	0	0	0	0	0	0	0	0	0	0	0	0	0	0	0
d__Bacteria;p__Chloroflexota;c__Dehalococcoidia;o__WHTO01;f__WHTO01;g__WHTO01;s__WHTO01 sp009377665					0	0	0	0	0	0	0	0	0	0	2	0	0	0	0	0	0	0	0	0	0	0
d__Bacteria;p__Proteobacteria;c__Gammaproteobacteria;o__Xanthomonadales_616009;f__Xanthomonadaceae_616009;g__Pseudoxanthomonas_A_615337;__					0	0	0	0	0	0	0	0	0	0	0	0	0	0	0	0	0	2	0	0	0	0
d__Bacteria;p__Firmicutes_A;c__Clostridia_258483;o__Christensenellales;f__CAG-74;g__Onthenecus;s__					0	0	0	0	0	0	0	0	0	0	0	0	0	2	0	0	0	0	0	0	0	0
d__Bacteria;p__Bacteroidota;c__Bacteroidia;o__Cytophagales;f__Hymenobacteraceae;g__Pontibacter_909804;s__Pontibacter korlensis	1	0	0.9976	NZ_CP009621.1	0	0	0	0	0	0	0	0	0	0	2	0	0	0	0	0	0	0	0	0	0	0
d__Bacteria;p__Proteobacteria;c__Gammaproteobacteria;o__Enterobacterales_A_737866;f__Enterobacteriaceae_A;g__Enterobacter_B_713587;__					0	0	0	0	0	0	0	0	0	0	0	2	0	0	0	0	0	0	0	0	0	0
d__Bacteria;p__Proteobacteria;c__Alphaproteobacteria;o__Sphingomonadales;f__Sphingomonadaceae;g__Sphingoaurantiacus;s__					0	0	0	0	0	0	0	0	0	0	0	0	0	0	2	0	0	0	0	0	0	0
d__Bacteria;p__Firmicutes_A;c__Clostridia_258483;o__Clostridiales;f__Clostridiaceae_222000;g__Clostridium_T;s__					0	0	0	0	0	0	2	0	0	0	0	0	0	0	0	0	0	0	0	0	0	0
d__Bacteria;p__Proteobacteria;c__Alphaproteobacteria;o__Caulobacterales;f__Caulobacteraceae;g__Brevundimonas;s__					0	0	0	0	0	0	0	0	0	0	0	2	0	0	0	0	0	0	0	0	0	0
d__Bacteria;p__Bacteroidota;c__Bacteroidia;o__Bacteroidales;f__Tannerellaceae;g__Macellibacteroides;s__					0	0	0	0	0	0	0	0	0	0	0	0	0	0	0	0	0	0	0	2	0	0
d__Bacteria;p__Verrucomicrobiota;c__Kiritimatiellae_777934;o__RFP12;f__UBA1067;g__UBA1067;s__UBA1067 sp004551905					0	0	0	0	0	0	0	0	0	0	2	0	0	0	0	0	0	0	0	0	0	0
d__Bacteria;p__Bacteroidota;c__Bacteroidia;o__Sphingobacteriales;f__Sphingobacteriaceae;g__Albibacterium;s__Albibacterium profundi	1	0	1	NZ_JBBVGT010000002.1	0	0	0	0	0	0	0	0	2	0	0	0	0	0	0	0	0	0	0	0	0	0
d__Bacteria;p__Patescibacteria;c__JAEDAM01;o__BD1-5;f__UBA6164;g__JAACSU01;s__JAACSU01 sp010119145					0	0	0	0	2	0	0	0	0	0	0	0	0	0	0	0	0	0	0	0	0	0
d__Bacteria;p__Bacteroidota;c__Bacteroidia;o__Flavobacteriales_877923;f__Flavobacteriaceae;g__Planktosalinus;__					0	0	0	0	0	0	0	0	0	0	0	0	0	0	0	0	0	0	0	2	0	0
d__Bacteria;p__Myxococcota_A_473307;c__Myxococcia;o__Myxococcales;f__Myxococcaceae;g__Corallococcus;__					0	0	0	0	0	0	0	0	0	0	0	2	0	0	0	0	0	0	0	0	0	0
d__Bacteria;p__Proteobacteria;c__Gammaproteobacteria;o__Steroidobacterales;f__Steroidobacteraceae;__;__					0	0	0	0	0	0	0	0	0	0	0	0	0	2	0	0	0	0	0	0	0	0
d__Bacteria;p__Desulfobacterota_I;c__Desulfovibrionia;o__Desulfovibrionales;f__Desulfovibrionaceae;g__Desulfovibrio_R_446353;s__					0	0	0	0	0	0	0	0	0	0	0	2	0	0	0	0	0	0	0	0	0	0
d__Bacteria;p__Actinobacteriota;c__Actinomycetia;o__Mycobacteriales;f__Micromonosporaceae;g__Stackebrandtia_371052;s__					0	0	0	0	0	0	0	0	0	0	0	0	0	2	0	0	0	0	0	0	0	0
d__Bacteria;p__Bacteroidota;c__Bacteroidia;o__Bacteroidales;f__Paludibacteraceae;__;__					0	0	0	0	0	0	0	0	0	0	0	0	0	0	0	0	0	0	0	0	0	2
d__Bacteria;p__Acidobacteriota;c__Acidobacteriae;o__Acidobacteriales;__;__;__					0	0	0	0	0	0	0	0	0	2	0	0	0	0	0	0	0	0	0	0	0	0
d__Bacteria;p__Proteobacteria;c__Alphaproteobacteria;o__Caedimonadales;f__Nucleicultricaceae;g__Nucleicultrix;s__					0	0	0	0	0	0	0	0	0	0	0	0	2	0	0	0	0	0	0	0	0	0
d__Bacteria;p__Firmicutes_D;c__Bacilli;o__Thermoactinomycetales_367745;f__Thermoactinomycetaceae;g__Geothermomicrobium;s__					0	0	0	0	0	0	0	0	0	0	0	0	0	0	0	0	0	0	0	0	0	2
d__Bacteria;p__Proteobacteria;c__Gammaproteobacteria;o__Nitrococcales;f__Nitrococcaceae;g__Nitrococcus;s__					0	0	0	0	0	0	0	0	0	0	0	0	0	2	0	0	0	0	0	0	0	0
d__Bacteria;p__Actinobacteriota;c__Actinomycetia;o__Actinomycetales;f__Actinomycetaceae;g__Pauljensenia;s__					0	0	0	0	0	0	0	0	0	0	0	0	0	0	0	0	0	0	0	2	0	0
d__Bacteria;p__Firmicutes_A;c__Clostridia_258483;o__Lachnospirales;f__Lachnospiraceae;g__Roseburia;s__Roseburia inulinivorans	1	0	0.995	NZ_JAJFOJ010000002.1	0	0	0	0	0	0	0	0	0	0	0	0	0	0	0	2	0	0	0	0	0	0
d__Bacteria;p__Verrucomicrobiota;c__Verrucomicrobiae;o__Verrucomicrobiales;f__Akkermansiaceae;g__Akkermansia;s__					0	0	0	0	0	0	0	0	0	2	0	0	0	0	0	0	0	0	0	0	0	0
d__Bacteria;p__Firmicutes_D;c__Bacilli;o__Bacillales_A;f__Planococcaceae;g__Planococcus;s__					0	0	0	0	0	0	0	0	0	0	0	2	0	0	0	0	0	0	0	0	0	0
d__Bacteria;p__Proteobacteria;c__Gammaproteobacteria;o__Coxiellales;f__Coxiellaceae;g__Coxiella;__					2	0	0	0	0	0	0	0	0	0	0	0	0	0	0	0	0	0	0	0	0	0
d__Bacteria;p__Bacteroidota;c__Bacteroidia;o__Cytophagales;f__Hymenobacteraceae;g__Hymenobacter_910554;__					0	0	0	0	0	0	0	0	0	0	0	2	0	0	0	0	0	0	0	0	0	0
d__Bacteria;p__Firmicutes_A;c__Clostridia_258483;o__Clostridiales;f__Caloramatoraceae;__;__					0	0	0	0	0	0	0	0	0	0	0	0	2	0	0	0	0	0	0	0	0	0
d__Bacteria;p__Firmicutes_D;c__Bacilli;o__Bacillales_A;f__Planococcaceae;g__Sporosarcina;s__Sporosarcina jiandibaonis	1	0	0.9883	NZ_JAAOIY010000017.1	0	0	0	0	0	0	0	0	0	0	0	0	2	0	0	0	0	0	0	0	0	0
d__Bacteria;p__Bacteroidota;c__Bacteroidia;o__Sphingobacteriales;f__Sphingobacteriaceae;g__Pedobacter_881389;s__					0	0	0	0	0	0	0	0	0	0	0	0	0	0	0	0	0	0	0	2	0	0
d__Bacteria;p__Chloroflexota;c__Anaerolineae;o__Caldilineales;f__Caldilineaceae;g__;s__					0	0	0	0	0	0	0	0	0	0	0	0	2	0	0	0	0	0	0	0	0	0
d__Bacteria;p__Chloroflexota;c__Dehalococcoidia;o__Tepidiformales;f__Tepidiformaceae;g__SLAK01;s__SLAK01 sp007126855					0	0	0	0	0	0	0	0	0	0	0	0	0	0	0	0	0	0	2	0	0	0
d__Bacteria;p__Proteobacteria;c__Alphaproteobacteria;o__Rhodospirillales_505895;f__UXAT02;g__REEP01;s__REEP01 sp007695045					0	0	0	0	0	0	0	0	0	0	0	2	0	0	0	0	0	0	0	0	0	0
d__Bacteria;p__Proteobacteria;c__Gammaproteobacteria;o__Enterobacterales_A_737866;f__Enterobacteriaceae_A;g__Kosakonia_684308;__					0	0	0	0	0	0	0	0	0	2	0	0	0	0	0	0	0	0	0	0	0	0
d__Bacteria;p__Firmicutes_D;c__Bacilli;o__Erysipelotrichales;f__Erysipelotrichaceae;g__Bulleidia;__					0	0	0	0	0	0	0	0	0	2	0	0	0	0	0	0	0	0	0	0	0	0
d__Bacteria;p__Bacteroidota;c__Bacteroidia;o__Bacteroidales;f__Bacteroidaceae;g__Prevotella;__					0	0	0	0	0	0	0	0	0	0	0	0	2	0	0	0	0	0	0	0	0	0
d__Bacteria;p__Proteobacteria;__;__;__;__;__					0	0	0	0	0	0	0	0	0	2	0	0	0	0	0	0	0	0	0	0	0	0
d__Bacteria;p__Firmicutes_A;c__Clostridia_258483;__;__;__;__					0	0	0	0	0	0	0	0	0	2	0	0	0	0	0	0	0	0	0	0	0	0
d__Bacteria;p__Bacteroidota;c__Bacteroidia;o__Bacteroidales;f__Bacteroidaceae;g__Phocaeicola_A_858004;s__					0	0	0	0	0	0	0	0	0	0	0	0	0	0	0	0	0	0	0	0	2	0
d__Bacteria;p__Methylomirabilota;c__Methylomirabilia;o__Rokubacteriales;f__CSP1-6;g__GWA2-73-35;s__GWA2-73-35 sp001788495					0	0	0	0	0	0	0	0	0	0	0	0	2	0	0	0	0	0	0	0	0	0
d__Bacteria;p__Firmicutes_D;c__Bacilli;o__Bacillales_D_310495;__;__;__					0	0	0	0	0	0	0	0	0	0	0	0	2	0	0	0	0	0	0	0	0	0
d__Bacteria;p__Firmicutes_A;c__Clostridia_258483;o__Lachnospirales;f__Lachnospiraceae;g__Enterocloster;s__					0	0	0	0	0	0	0	0	0	0	0	2	0	0	0	0	0	0	0	0	0	0
d__Bacteria;p__Bacteroidota;c__Bacteroidia;o__Chitinophagales;f__Chitinophagaceae_966727;g__Flavisolibacter_B;s__					0	0	0	0	0	0	0	0	0	0	0	0	0	0	0	0	0	2	0	0	0	0
d__Bacteria;p__Firmicutes_A;c__Clostridia_258483;o__Lachnospirales;f__Lachnospiraceae;g__Blautia_A_141780;__					0	0	0	0	0	0	0	0	0	0	0	0	0	0	0	0	0	0	2	0	0	0
d__Bacteria;p__Gemmatimonadota;c__Gemmatimonadetes;o__Gemmatimonadales;f__GWC2-71-9;__;__					0	0	0	0	0	0	0	0	0	0	2	0	0	0	0	0	0	0	0	0	0	0
d__Bacteria;p__Chloroflexota;c__Chloroflexia;o__Chloroflexales_407288;f__Chloroflexaceae;__;__					0	0	0	0	0	0	0	0	0	0	0	0	0	0	0	0	0	0	0	0	2	0
d__Bacteria;p__Firmicutes_A;c__Clostridia_258483;o__Lachnospirales;f__Lachnospiraceae;g__Blautia_A_141781;__					2	0	0	0	0	0	0	0	0	0	0	0	0	0	0	0	0	0	0	0	0	0
d__Bacteria;p__Firmicutes_D;c__Bacilli;o__Paenibacillales;f__NBRC-103111;g__Paenibacillus_G_363725;s__Peanibacillus mucilaginosus	1	0	0.9859	NC_017672.3	0	0	0	0	0	0	0	0	0	0	0	2	0	0	0	0	0	0	0	0	0	0
d__Bacteria;p__Bacteroidota;c__Bacteroidia;o__Flavobacteriales_877923;f__Flavobacteriaceae;g__Flavobacterium;s__					0	0	0	0	0	0	0	0	0	0	0	2	0	0	0	0	0	0	0	0	0	0
d__Bacteria;p__Proteobacteria;c__Gammaproteobacteria;o__Enterobacterales_A_737866;f__Enterobacteriaceae_A;g__Pantoea_A_680430;s__					0	0	0	0	0	2	0	0	0	0	0	0	0	0	0	0	0	0	0	0	0	0
d__Bacteria;p__Bacteroidota;c__Bacteroidia;o__Bacteroidales;f__Bacteroidaceae;g__Bacteroides_H;s__					0	0	0	0	0	0	0	0	0	0	0	0	0	0	0	0	0	0	2	0	0	0
d__Bacteria;p__Firmicutes_D;c__Bacilli;o__Lactobacillales;f__Listeriaceae;g__Listeria_A;__					0	0	0	0	0	0	0	0	0	2	0	0	0	0	0	0	0	0	0	0	0	0
d__Bacteria;p__Desulfobacterota_B;c__Binatia;o__UBA9968;f__UBA9968;__;__					0	0	0	0	0	0	0	0	0	2	0	0	0	0	0	0	0	0	0	0	0	0
d__Bacteria;p__Chloroflexota;c__Anaerolineae;__;__;__;__					0	0	0	0	0	0	0	0	0	0	0	0	0	2	0	0	0	0	0	0	0	0
d__Bacteria;p__Actinobacteriota;c__Thermoleophilia;o__Gaiellales;f__Gaiellaceae;g__AC-16;s__AC-16 sp005884575					0	0	0	0	0	0	0	0	0	0	0	0	0	2	0	0	0	0	0	0	0	0
d__Bacteria;p__Bacteroidota;c__Rhodothermia;o__Balneolales;f__Balneolaceae;g__Fodinibius_786578;__					0	0	0	0	0	0	0	0	0	2	0	0	0	0	0	0	0	0	0	0	0	0
d__Bacteria;p__Firmicutes_A;c__Clostridia_258483;o__Clostridiales;f__Clostridiaceae_222000;g__Clostridium_J;s__					0	0	0	0	0	0	0	0	0	0	0	0	0	0	0	0	0	0	0	0	2	0
d__Bacteria;p__Firmicutes_D;c__Bacilli;o__Bacillales_D_310495;f__Amphibacillaceae;g__Aquibacillus_A_288015;__					0	0	0	0	0	0	0	0	0	1	0	0	0	0	0	0	0	0	0	0	0	0
d__Bacteria;p__Bacteroidota;c__Bacteroidia;o__Sphingobacteriales;f__Sphingobacteriaceae;__;__					0	0	0	0	0	0	0	0	0	0	0	1	0	0	0	0	0	0	0	0	0	0
d__Bacteria;p__Proteobacteria;c__Gammaproteobacteria;o__Burkholderiales_592524;f__Burkholderiaceae_A_574934;g__Noviherbaspirillum_A_568104;s__Noviherbaspirillum suwonense	1	0	0.986	NZ_FXUL01000054.1	0	0	0	0	0	0	0	0	0	1	0	0	0	0	0	0	0	0	0	0	0	0
d__Bacteria;p__Firmicutes_D;c__Bacilli;o__Bacillales_B_302584;f__DSM-18226_301387;g__Niallia;__					0	0	0	0	0	0	0	0	0	0	0	1	0	0	0	0	0	0	0	0	0	0
d__Bacteria;p__Firmicutes_D;c__Bacilli;o__Bacillales_G_286742;__;__;__					0	0	0	0	0	0	0	0	0	0	1	0	0	0	0	0	0	0	0	0	0	0
d__Bacteria;p__Actinobacteriota;c__Actinomycetia;o__Actinomycetales;f__Micrococcaceae;g__Arthrobacter_C;s__					0	0	0	0	0	0	0	0	0	0	0	1	0	0	0	0	0	0	0	0	0	0
d__Bacteria;p__Actinobacteriota;c__Actinomycetia;o__Mycobacteriales;f__Mycobacteriaceae;g__Nocardia;s__					0	0	0	0	0	0	0	0	0	0	0	0	1	0	0	0	0	0	0	0	0	0
d__Bacteria;p__Bacteroidota;c__Bacteroidia;o__Cytophagales;f__Hymenobacteraceae;g__Pontibacter_909912;s__Pontibacter deserti	1	0	0.9929	NZ_JALPRS010000007.1	0	0	0	0	0	0	0	0	0	1	0	0	0	0	0	0	0	0	0	0	0	0
d__Bacteria;p__Firmicutes_D;c__Bacilli;o__Staphylococcales;f__Gemellaceae;g__Gemella;__					0	0	0	0	0	0	0	0	0	0	0	0	1	0	0	0	0	0	0	0	0	0
d__Bacteria;p__Proteobacteria;c__Gammaproteobacteria;o__Pseudomonadales_650612;f__Cellvibrionaceae;g__Cellvibrio;__					0	0	0	0	0	0	0	0	0	1	0	0	0	0	0	0	0	0	0	0	0	0
d__Bacteria;p__Firmicutes_D;c__Bacilli;o__Bacillales_B_302584;f__DSM-18226_301387;g__;s__					0	0	0	0	0	0	0	0	0	1	0	0	0	0	0	0	0	0	0	0	0	0
d__Bacteria;p__Proteobacteria;c__Gammaproteobacteria;o__Steroidobacterales;f__Steroidobacteraceae;g__Steroidobacter_A_608626;s__					0	0	0	0	0	0	0	0	0	0	0	0	1	0	0	0	0	0	0	0	0	0
d__Bacteria;p__Actinobacteriota;c__Actinomycetia;o__Actinomycetales;f__Actinomycetaceae;g__Georgenia_386188;s__Georgenia daeguensis	1	0	0.9903	NZ_BAABBA010000051.1	0	0	0	0	0	0	0	0	0	0	0	0	1	0	0	0	0	0	0	0	0	0
d__Bacteria;p__Proteobacteria;c__Gammaproteobacteria;o__Burkholderiales_592522;f__Burkholderiaceae_A_592522;g__Azohydromonas;s__Azohydromonas caseinilytica	1	0	0.9836	NZ_JABBFW010000070.1	0	0	0	0	0	0	0	0	0	0	0	0	0	1	0	0	0	0	0	0	0	0
d__Bacteria;p__Firmicutes_D;c__Bacilli;o__Staphylococcales;f__Salinicoccaceae;g__Jeotgalicoccus_A_310698;s__					0	0	0	0	0	0	0	0	1	0	0	0	0	0	0	0	0	0	0	0	0	0
