# Supplementary material for: Geographic Variation in the Bacterial Microbiota of Rhipicephalus sanguineus (Acari, Ixodidae) Across Environmentally Contrasting Regions of Mexico
Source: Biology (Basel). 2026 Jun 28;15(13):1032. doi: 10.3390/biology15131032 (PMC13360058; doi:10.3390/biology15131032)
Supplement: Supplementary file 1 [file biology-15-01032-s001.zip › TS3.xlsx]

## Sheet: path_abun_unstrat_named_pct
Table S3: Predicted MetaCyc metabolic pathways identified by PICRUSt2 across individual tick samples from Cancun (Ca), Comarca Lagunera (CL), and Hermosillo (He). Values represent relative pathway abundances for each sample and locality mean values.
Pathway	Description	Ca1	Ca2	Ca3	Ca4	Ca5	Ca6	Ca7	Ca8	Mean		CL1	CL2	CL3	CL4	CL5	CL6	Mean		He1	He2	He3	He4	He5	He6	He7	He8	Mean
PWY-3781	aerobic respiration I (cytochrome c)	1.48375	0.692262	1.79428	1.90999	1.26945	1.46057	1.82474	0.845999	1.41013		1.05963	1.75195	1.92741	0.956839	1.45811	0.658359	1.30205		2.01568	2.10528	2.3283	2.00755	2.01155	2.01748	2.24648	2.02025	2.09407
PWY-7663	gondoate biosynthesis (anaerobic)	1.24468	1.04835	1.58193	1.6016	0.970237	1.31418	1.61035	1.07611	1.30593		0.786527	1.29516	1.61354	0.799132	1.21441	1.06343	1.1287		1.72277	1.96761	1.77942	1.69253	1.73094	1.73796	1.75848	1.7414	1.76639
PWY-5973	cis-vaccenate biosynthesis	1.15478	0.991142	1.48299	1.49363	0.93983	1.23203	1.50963	1.01264	1.22709		0.622088	1.20203	1.51354	0.63346	1.14426	1.00461	1.02		1.61208	1.89218	1.59896	1.58659	1.62274	1.62893	1.653	1.63234	1.65335
TCA	TCA cycle I (prokaryotic)	1.13935	0.994078	1.42788	1.43448	0.888793	1.20959	1.4524	0.999769	1.19329		0.790567	1.16098	1.45534	0.775141	1.10191	1.01141	1.04922		1.54655	1.96867	1.51666	1.52545	1.55721	1.56285	1.59962	1.56685	1.60548
PWY-7220	adenosine deoxyribonucleotides de novo biosynthesis II	1.14071	0.977789	1.42866	1.43217	0.888131	1.21285	1.45286	1.00504	1.19228		0.709117	1.14904	1.45083	0.657632	1.0847	0.985691	1.00617		1.54595	2.05094	1.5153	1.52308	1.55661	1.56223	1.60905	1.56645	1.6162
PWY-7222	guanosine deoxyribonucleotides de novo biosynthesis II	1.14071	0.977789	1.42866	1.43217	0.888131	1.21285	1.45286	1.00504	1.19228		0.709117	1.14904	1.45083	0.657632	1.0847	0.985691	1.00617		1.54595	2.05094	1.5153	1.52308	1.55661	1.56223	1.60905	1.56645	1.6162
PWY-7229	superpathway of adenosine nucleotides de novo biosynthesis I	1.13964	0.979301	1.4284	1.43261	0.881451	1.21185	1.45282	1.00562	1.19146		0.708827	1.15012	1.45157	0.657627	1.08701	0.985913	1.00684		1.54599	1.24144	1.51562	1.52316	1.55656	1.56237	1.54273	1.56651	1.5068
PWY-7208	superpathway of pyrimidine nucleobases salvage	1.08274	0.956846	1.35936	1.36412	0.818418	1.1504	1.38315	0.954745	1.13372		0.668505	1.09279	1.3817	0.635692	1.03192	0.97449	0.964183		1.47207	1.8748	1.44284	1.45033	1.48219	1.4876	1.52314	1.49172	1.52809
PWY-5667	CDP-diacylglycerol biosynthesis I	1.08265	0.944864	1.36002	1.36604	0.842196	1.15151	1.38328	0.959455	1.13625		0.705794	1.11114	1.38656	0.674283	1.04865	0.941233	0.977944		1.47364	1.64066	1.44433	1.45255	1.48333	1.4888	1.50912	1.49247	1.49811
PWY0-1319	CDP-diacylglycerol biosynthesis II	1.08265	0.944864	1.36002	1.36604	0.842196	1.15151	1.38328	0.959455	1.13625		0.705794	1.11114	1.38656	0.674283	1.04865	0.941233	0.977944		1.47364	1.64066	1.44433	1.45255	1.48333	1.4888	1.50912	1.49247	1.49811
PWY-6126	superpathway of adenosine nucleotides de novo biosynthesis II	1.10729	0.951696	1.38864	1.39257	0.853014	1.17775	1.4124	0.977049	1.15755		0.687646	1.11766	1.41111	0.637131	1.05633	0.958456	0.978057		1.50299	1.28613	1.47341	1.4808	1.51327	1.5189	1.50877	1.52296	1.4759
PHOSLIPSYN-PWY	superpathway of phospholipid biosynthesis I (bacteria)	1.05992	0.914454	1.32327	1.32841	0.844707	1.12587	1.34564	0.936808	1.10989		0.674653	1.08031	1.34914	0.655267	1.02433	0.914808	0.94975		1.43292	1.63895	1.44001	1.41265	1.4421	1.4473	1.47027	1.451	1.4669
PWY-7219	adenosine ribonucleotides de novo biosynthesis	1.084	0.933061	1.36007	1.36435	0.82851	1.15288	1.38351	0.957776	1.13302		0.672427	1.09533	1.38276	0.622983	1.03619	0.939015	0.958116		1.4723	1.1889	1.4435	1.4506	1.48238	1.48795	1.4677	1.4919	1.43565
PWY0-162	superpathway of pyrimidine ribonucleotides de novo biosynthesis	1.06651	0.917921	1.33856	1.34309	0.806771	1.13404	1.36178	0.942408	1.11388		0.684957	1.07938	1.36137	0.63813	1.02073	0.924478	0.951508		1.44936	1.08944	1.42053	1.42791	1.45914	1.46465	1.43406	1.4686	1.40171
PWY4FS-7	phosphatidylglycerol biosynthesis I (plastidic)	1.03957	0.896709	1.29901	1.30379	0.820076	1.10459	1.32108	0.91913	1.08799		0.658713	1.05733	1.32353	0.637604	1.00172	0.897745	0.929441		1.40624	1.63777	1.37872	1.38648	1.41568	1.42083	1.44542	1.42448	1.43945
PWY4FS-8	phosphatidylglycerol biosynthesis II (non-plastidic)	1.03957	0.896709	1.29901	1.30379	0.820076	1.10459	1.32108	0.91913	1.08799		0.658713	1.05733	1.32353	0.637604	1.00172	0.897745	0.929441		1.40624	1.63777	1.37872	1.38648	1.41568	1.42083	1.44542	1.42448	1.43945
PWY-7228	superpathway of guanosine nucleotides de novo biosynthesis I	1.05424	0.897203	1.30037	1.30694	0.840254	1.1123	1.322	0.923564	1.09461		0.699165	1.07149	1.32585	0.642435	1.00418	0.89836	0.940246		1.40904	1.32727	1.4319	1.39093	1.41586	1.42083	1.4239	1.42461	1.40554
PWY-7184	pyrimidine deoxyribonucleotides de novo biosynthesis I	1.01566	0.716965	1.32737	1.33281	0.785438	1.09937	1.35184	0.793399	1.05286		0.622501	1.04548	1.35642	0.587097	0.974969	0.695625	0.880348		1.44676	1.50336	1.36978	1.42654	1.4587	1.46404	1.48038	1.46824	1.45223
PWY-7211	superpathway of pyrimidine deoxyribonucleotides de novo biosynthesis	1.02788	0.757047	1.33003	1.33606	0.786805	1.10695	1.35422	0.823392	1.0653		0.645493	1.05445	1.3574	0.609397	0.985318	0.741111	0.898861		1.44787	1.26335	1.39458	1.427	1.45881	1.46421	1.45681	1.46836	1.42262
PWY-6125	superpathway of guanosine nucleotides de novo biosynthesis II	1.03732	0.884294	1.28335	1.28927	0.819678	1.09604	1.30481	0.909735	1.07806		0.679834	1.05328	1.30778	0.62486	0.988423	0.886467	0.923441		1.39038	1.21824	1.40496	1.37211	1.39754	1.40248	1.39613	1.40623	1.37351
PWY-5188	tetrapyrrole biosynthesis I (from glutamate)	1.03496	0.865315	1.30149	1.30066	0.774644	1.10643	1.32356	0.894709	1.07522		0.60668	1.04634	1.32191	0.555926	0.998845	0.874305	0.900667		1.40328	1.16772	1.30803	1.38378	1.41462	1.42019	1.40707	1.42394	1.36608
PWY-5686	UMP biosynthesis	1.03468	0.891033	1.29829	1.30232	0.782705	1.10085	1.32068	0.915765	1.08079		0.678543	1.04826	1.32069	0.634931	0.99219	0.89674	0.928559		1.40558	0.890583	1.3776	1.38475	1.41497	1.42039	1.36361	1.42417	1.33521
PWY-841	superpathway of purine nucleotides de novo biosynthesis I	1.04035	0.894067	1.28051	1.2879	0.801752	1.09501	1.30181	0.917465	1.07736		0.664671	1.04622	1.30207	0.610492	0.985535	0.898492	0.917914		1.38431	1.07993	1.37725	1.36513	1.39254	1.39763	1.37475	1.40128	1.3466
COMPLETE-ARO-PWY	superpathway of aromatic amino acid biosynthesis	0.986468	0.871626	1.26964	1.26095	0.805681	1.07651	1.2913	0.894766	1.05712		0.619889	0.996017	1.29195	0.654323	0.971462	0.877218	0.90181		1.36857	0.870744	1.19571	1.35182	1.38371	1.38885	1.33339	1.39256	1.28567
PWY0-166	superpathway of pyrimidine deoxyribonucleotides de novo biosynthesis (E. coli)	0.953465	0.694811	1.24348	1.24643	0.731283	1.0329	1.26626	0.760783	0.991177		0.579048	0.97845	1.26963	0.545566	0.917391	0.677252	0.827889		1.35364	1.43631	1.28862	1.33481	1.3647	1.36978	1.3857	1.37373	1.36341
HEMESYN2-PWY	heme biosynthesis II (anaerobic)	0.936229	0.81527	1.18995	1.18964	0.745418	1.00837	1.2104	0.836342	0.991451		0.636534	0.947941	1.20986	0.604706	0.906022	0.821721	0.854463		1.28581	1.64054	1.1785	1.26822	1.29742	1.3021	1.33293	1.30557	1.32638
PWY-7197	pyrimidine deoxyribonucleotide phosphorylation	0.946949	0.814933	1.18994	1.19263	0.714938	1.00796	1.21042	0.835873	0.989205		0.585023	0.957494	1.20978	0.536534	0.906134	0.821494	0.836077		1.28803	1.64044	1.26249	1.26943	1.2969	1.30158	1.33278	1.30527	1.33711
PEPTIDOGLYCANSYN-PWY	peptidoglycan biosynthesis I (meso-diaminopimelate containing)	0.936815	0.846447	1.19394	1.18278	0.710821	1.01994	1.21407	0.865516	0.996292		0.532871	0.935256	1.21146	0.545469	0.918026	0.852681	0.832627		1.28205	1.69724	1.10154	1.26648	1.29715	1.3021	1.34072	1.30546	1.32409
PWY-5918	superpathay of heme biosynthesis from glutamate	0.94595	0.715271	1.24393	1.24657	0.716783	1.02793	1.26706	0.739002	0.987813		0.563492	0.975717	1.26817	0.53539	0.913537	0.728562	0.830811		1.35313	1.22055	1.26978	1.333	1.36432	1.36963	1.36683	1.37348	1.33134
PWY-6387	UDP-N-acetylmuramoyl-pentapeptide biosynthesis I (meso-diaminopimelate containing)	0.940973	0.854306	1.19495	1.1838	0.709628	1.02273	1.21494	0.872333	0.999206		0.535465	0.938212	1.21205	0.547422	0.921543	0.860887	0.83593		1.28216	1.64049	1.10164	1.26669	1.29717	1.30217	1.33289	1.30552	1.31609
PWY-7221	guanosine ribonucleotides de novo biosynthesis	0.979411	0.826027	1.19249	1.20109	0.775275	1.02279	1.21226	0.851561	1.00761		0.659715	0.994302	1.21777	0.602985	0.926986	0.824301	0.87101		1.29282	1.09069	1.33223	1.27716	1.29807	1.30262	1.29046	1.30606	1.27376
PWY-6121	5-aminoimidazole ribonucleotide biosynthesis I	1.01702	0.882831	1.20067	1.21593	0.768727	1.04416	1.21933	0.901543	1.03128		0.666068	1.00513	1.2189	0.60381	0.943458	0.887255	0.887436		1.29151	0.816589	1.29376	1.27474	1.29854	1.30319	1.25036	1.30636	1.22938
GLUCONEO-PWY	gluconeogenesis I	1.001	0.938967	1.20598	1.20311	0.729902	1.05579	1.22454	0.947506	1.03835		0.604118	0.991016	1.21843	0.566165	0.961685	0.951624	0.882173		1.28838	0.844148	1.22977	1.27231	1.29789	1.30284	1.25514	1.30587	1.22454
PWY-6122	5-aminoimidazole ribonucleotide biosynthesis II	1.0196	0.900155	1.20221	1.21646	0.746767	1.04693	1.22078	0.913331	1.03328		0.630168	1.01102	1.2209	0.557315	0.952254	0.905045	0.879451		1.2921	0.816656	1.30119	1.27591	1.29862	1.30348	1.25041	1.3065	1.23061
PWY-6277	superpathway of 5-aminoimidazole ribonucleotide biosynthesis	1.0196	0.900155	1.20221	1.21646	0.746767	1.04693	1.22078	0.913331	1.03328		0.630168	1.01102	1.2209	0.557315	0.952254	0.905045	0.879451		1.2921	0.816656	1.30119	1.27591	1.29862	1.30348	1.25041	1.3065	1.23061
PWY-6386	UDP-N-acetylmuramoyl-pentapeptide biosynthesis II (lysine-containing)	0.947965	0.867641	1.19661	1.1855	0.709771	1.02738	1.21639	0.883921	1.0044		0.538669	0.942426	1.21284	0.542972	0.926762	0.87474	0.839735		1.28231	1.35538	1.1014	1.26702	1.29724	1.30222	1.31474	1.3055	1.27823
PWY-6703	preQ0 biosynthesis	0.909864	0.804546	1.18641	1.18239	0.702861	0.98915	1.20812	0.821675	0.975627		0.503594	0.914173	1.2009	0.523782	0.877953	0.818403	0.806468		1.28187	1.6402	1.13521	1.26093	1.29592	1.30076	1.33249	1.30441	1.31897
PWY-6700	queuosine biosynthesis	0.903513	0.805445	1.18626	1.17829	0.702831	0.989273	1.20824	0.823616	0.974683		0.496841	0.907519	1.19828	0.50682	0.871841	0.817776	0.799846		1.2813	1.63995	1.13526	1.25899	1.29521	1.30037	1.33245	1.30408	1.31845
PWY-7539	6-hydroxymethyl-dihydropterin diphosphate biosynthesis III (Chlamydia)	0.955631	0.818243	1.19013	1.19847	0.774116	1.00865	1.21042	0.834678	0.998791		0.712209	0.965412	1.21041	0.67695	0.909911	0.821735	0.88277		1.28849	0.816382	1.26375	1.26993	1.29743	1.30214	1.25006	1.30553	1.22421
NONOXIPENT-PWY	pentose phosphate pathway (non-oxidative branch)	0.976653	0.817596	1.19084	1.21049	0.738834	1.01032	1.21061	0.840123	0.999433		0.637565	0.978299	1.21289	0.629054	0.919511	0.824606	0.866987		1.28927	0.871252	1.26417	1.26981	1.29806	1.30289	1.25981	1.30595	1.23265
PWY-5189	tetrapyrrole biosynthesis II (from glycine)	0.945289	0.816404	1.1897	1.19282	0.714693	1.00725	1.21032	0.832484	0.98862		0.585476	0.959427	1.20997	0.522173	0.910263	0.821828	0.834857		1.28799	1.09746	1.2627	1.269	1.29682	1.3017	1.29023	1.30533	1.2639
PWY-6147	6-hydroxymethyl-dihydropterin diphosphate biosynthesis I	0.955552	0.815686	1.19011	1.19746	0.743601	1.00863	1.21038	0.835408	0.994605		0.638327	0.961528	1.20917	0.606318	0.904659	0.821295	0.856883		1.28832	0.933511	1.26343	1.26936	1.29717	1.30191	1.26969	1.30534	1.24109
SER-GLYSYN-PWY	superpathway of L-serine and glycine biosynthesis I	0.927702	0.818784	1.19052	1.18534	0.655221	1.00949	1.21049	0.838856	0.97955		0.653345	0.960573	1.21551	0.633347	0.924991	0.824407	0.868696		1.28809	0.934025	1.19405	1.27196	1.29824	1.30317	1.27013	1.30623	1.23323
COA-PWY	coenzyme A biosynthesis I	0.961932	0.816404	1.18994	1.2002	0.715677	1.00886	1.21059	0.839281	0.992861		0.583494	0.961644	1.20935	0.536776	0.90455	0.821407	0.836203		1.28823	0.933536	1.26284	1.26923	1.29679	1.30169	1.26964	1.30537	1.24092
RIBOSYN2-PWY	flavin biosynthesis I (bacteria and plants)	0.947939	0.816442	1.1899	1.19371	0.718999	1.00794	1.21053	0.83567	0.990141		0.615397	0.96042	1.21051	0.597869	0.907509	0.822384	0.852348		1.28837	0.816301	1.26287	1.27029	1.29699	1.30185	1.25001	1.30537	1.22401
PWY-6123	inosine-5'-phosphate biosynthesis I	0.948535	0.816232	1.18997	1.19316	0.715654	1.00888	1.21058	0.838572	0.990199		0.584897	0.956344	1.20913	0.53814	0.904342	0.82155	0.835734		1.2881	0.89088	1.26261	1.26891	1.29678	1.30178	1.26301	1.30528	1.23467
ARO-PWY	chorismate biosynthesis I	0.925314	0.817826	1.19036	1.18242	0.753835	1.00941	1.21062	0.839284	0.991133		0.58556	0.934776	1.21153	0.61821	0.911942	0.822504	0.84742		1.28314	0.816333	1.12244	1.26752	1.29728	1.30207	1.25007	1.30554	1.20555
PANTOSYN-PWY	pantothenate and coenzyme A biosynthesis I	0.939158	0.820789	1.18956	1.18875	0.714603	1.00776	1.21046	0.836509	0.988449		0.553061	0.94033	1.20892	0.538371	0.902742	0.83277	0.829366		1.28516	0.86438	1.18532	1.26784	1.29641	1.30169	1.25864	1.3051	1.22057
PWY-6385	peptidoglycan biosynthesis III (mycobacteria)	0.900671	0.687069	1.1857	1.17818	0.694109	0.993079	1.20679	0.748494	0.949262		0.519304	0.923297	1.20998	0.54073	0.89144	0.67337	0.79302		1.28177	1.40393	1.10129	1.26632	1.29708	1.30209	1.32306	1.30542	1.28512
PWY-6163	chorismate biosynthesis from 3-dehydroquinate	0.925968	0.818518	1.19026	1.18268	0.741626	1.00892	1.21058	0.838481	0.989629		0.568289	0.934593	1.21097	0.59754	0.909309	0.82256	0.840544		1.28336	0.816332	1.13068	1.26788	1.29712	1.30208	1.25001	1.30542	1.20661
UDPNAGSYN-PWY	UDP-N-acetyl-D-glucosamine biosynthesis I	0.921309	0.816488	1.19014	1.1792	0.738491	1.00903	1.21059	0.83935	0.988075		0.513217	0.924839	1.20991	0.52037	0.908874	0.821626	0.816473		1.28178	0.942304	1.1015	1.26566	1.29688	1.30182	1.27989	1.30533	1.2219
PANTO-PWY	phosphopantothenate biosynthesis I	0.927912	0.827334	1.19008	1.18156	0.715784	1.00865	1.21041	0.835566	0.987162		0.535809	0.93504	1.21034	0.538346	0.907779	0.847636	0.829158		1.28365	0.816176	1.13785	1.26745	1.29669	1.30203	1.25002	1.30525	1.20739
HEME-BIOSYNTHESIS-II	heme biosynthesis I (aerobic)	0.843646	0.574477	1.16656	1.17719	0.644596	0.92914	1.19082	0.586051	0.88906		0.520458	0.892983	1.19577	0.51566	0.810439	0.599634	0.755823		1.28558	1.64022	1.26068	1.26347	1.29539	1.30026	1.33229	1.30419	1.33526
1CMET2-PWY	N10-formyl-tetrahydrofolate biosynthesis	0.880174	0.616737	1.17803	1.17752	0.719526	0.970851	1.20016	0.684741	0.928467		0.538479	0.918699	1.20775	0.554676	0.866643	0.598947	0.780865		1.28594	1.0725	1.19677	1.26872	1.29703	1.30173	1.2946	1.30518	1.25281
POLYISOPRENSYN-PWY	polyisoprenoid biosynthesis (E. coli)	0.887856	0.680109	1.17865	1.18308	0.68087	0.968255	1.2007	0.691327	0.933856		0.545729	0.925395	1.2073	0.533595	0.868843	0.693374	0.795706		1.28619	0.936331	1.21831	1.26907	1.29683	1.30164	1.27015	1.30518	1.23546
PPGPPMET-PWY	ppGpp biosynthesis	0.87394	0.569236	1.19217	1.17884	0.687097	0.984199	1.2135	0.631317	0.916287		0.482481	0.897509	1.20129	0.505164	0.855482	0.557772	0.749949		1.28024	1.1688	1.12711	1.25998	1.29534	1.30078	1.28143	1.30412	1.25223
PWY-6897	thiamin salvage II	0.872491	0.595591	1.17164	1.18117	0.66211	0.951777	1.19447	0.621578	0.906353		0.565931	0.92679	1.20644	0.545366	0.845953	0.616563	0.784508		1.28988	0.816144	1.31194	1.2716	1.29668	1.3012	1.24989	1.30522	1.23032
PWY-5855	ubiquinol-7 biosynthesis (prokaryotic)	0.793375	0.414145	1.15334	1.16862	0.657015	0.888213	1.17943	0.497865	0.844001		0.530622	0.86825	1.18961	0.555715	0.770374	0.39616	0.718455		1.28566	1.6419	1.28892	1.26118	1.29474	1.2994	1.33205	1.30366	1.33844
PWY-5856	ubiquinol-9 biosynthesis (prokaryotic)	0.793375	0.414145	1.15334	1.16862	0.657015	0.888213	1.17943	0.497865	0.844001		0.530622	0.86825	1.18961	0.555715	0.770374	0.39616	0.718455		1.28566	1.6419	1.28892	1.26118	1.29474	1.2994	1.33205	1.30366	1.33844
PWY-5857	ubiquinol-10 biosynthesis (prokaryotic)	0.793375	0.414145	1.15334	1.16862	0.657015	0.888213	1.17943	0.497865	0.844001		0.530622	0.86825	1.18961	0.555715	0.770374	0.39616	0.718455		1.28566	1.6419	1.28892	1.26118	1.29474	1.2994	1.33205	1.30366	1.33844
PWY-6708	ubiquinol-8 biosynthesis (prokaryotic)	0.793375	0.414145	1.15334	1.16862	0.657015	0.888213	1.17943	0.497865	0.844001		0.530622	0.86825	1.18961	0.555715	0.770374	0.39616	0.718455		1.28566	1.6419	1.28892	1.26118	1.29474	1.2994	1.33205	1.30366	1.33844
UBISYN-PWY	superpathway of ubiquinol-8 biosynthesis (prokaryotic)	0.779608	0.405629	1.15184	1.16355	0.599675	0.883652	1.17818	0.48955	0.831459		0.476482	0.851306	1.18763	0.520593	0.760806	0.387421	0.697372		1.28341	1.64159	1.23707	1.25948	1.29424	1.29915	1.31026	1.30344	1.32858
PWY-5659	GDP-mannose biosynthesis	0.852591	0.531722	1.17152	1.16771	0.724659	0.957659	1.19396	0.61592	0.901968		0.377302	0.893301	1.20948	0.373889	0.85939	0.499608	0.702161		1.28167	0.933566	1.10199	1.26729	1.29691	1.30132	1.26963	1.30525	1.2197
PWY-1269	CMP-3-deoxy-D-manno-octulosonate biosynthesis I	0.733489	0.369042	1.14449	1.14831	0.589573	0.862466	1.17195	0.452156	0.808934		0.406265	0.80414	1.18286	0.50325	0.736015	0.3505	0.663838		1.27703	1.64004	1.09742	1.25428	1.29396	1.29883	1.33187	1.30338	1.3121
PWY-6467	Kdo transfer to lipid IVA III (Chlamydia)	0.733674	0.369113	1.14449	1.14938	0.587507	0.862472	1.17195	0.452348	0.808867		0.401766	0.805427	1.18383	0.492969	0.738419	0.350991	0.662233		1.27778	1.6404	1.09765	1.25458	1.29451	1.29916	1.33187	1.30362	1.31245
NAGLIPASYN-PWY	lipid IVA biosynthesis	0.733514	0.369145	1.14449	1.14847	0.587564	0.862501	1.17196	0.45215	0.808724		0.401651	0.804303	1.18334	0.492865	0.736223	0.350574	0.661492		1.27724	1.6401	1.09747	1.25432	1.29397	1.2989	1.33188	1.30335	1.31216
PYRIDNUCSAL-PWY	NAD salvage pathway I	0.820237	0.466061	1.16154	1.16741	0.62452	0.915478	1.18653	0.549641	0.861428		0.475181	0.873163	1.19569	0.475053	0.806598	0.447738	0.712237		1.28402	0.815977	1.21592	1.26405	1.29509	1.30039	1.2494	1.30434	1.21615
COLANSYN-PWY	colanic acid building blocks biosynthesis	0.837277	0.52539	1.17219	1.16691	0.61587	0.947235	1.19522	0.608577	0.883584		0.268227	0.88411	1.20539	0.295011	0.845768	0.506678	0.667531		1.28104	0.907237	1.10063	1.26566	1.29638	1.3013	1.26571	1.30496	1.21537
LEU-DEG2-PWY	L-leucine degradation I	0.769528	0.414951	1.15419	1.15617	0.624145	0.892911	1.18004	0.502231	0.836771		0.45265	0.84	1.19458	0.524265	0.787411	0.398226	0.699521		1.27917	0.907193	1.09849	1.26019	1.29547	1.30049	1.26507	1.30447	1.21382
PYRIDNUCSYN-PWY	NAD biosynthesis I (from aspartate)	0.796913	0.4406	1.15483	1.16641	0.552264	0.898524	1.18073	0.507513	0.837223		0.433974	0.873835	1.19612	0.410842	0.790576	0.425041	0.688398		1.28423	0.816067	1.22514	1.26444	1.29509	1.30052	1.24962	1.30424	1.21742
PWY-7323	superpathway of GDP-mannose-derived O-antigen building blocks biosynthesis	0.802727	0.459397	1.16159	1.15936	0.5927	0.918925	1.18602	0.545631	0.853293		0.247429	0.861607	1.20214	0.289544	0.819031	0.438291	0.643008		1.28031	0.890593	1.09998	1.2651	1.29574	1.30052	1.26285	1.3046	1.21246
PWY0-1241	ADP-L-glycero-&beta;-D-manno-heptose biosynthesis	0.732127	0.367417	1.14438	1.14527	0.460108	0.86156	1.17191	0.45213	0.791862		0.143749	0.79877	1.1822	0.144919	0.73602	0.350085	0.55929		1.27571	0.815456	1.09539	1.25388	1.29258	1.29834	1.24892	1.30264	1.19787
PWY-6969	TCA cycle V (2-oxoglutarate:ferredoxin oxidoreductase)	0.971906	0.937196	0.764077	0.608838	0.753065	0.975143	0.721228	0.944573	0.834504		0.710475	0.900673	0.503009	0.704915	0.94449	0.946595	0.785026		0.115136	0.00709495	0.0956816	0.160683	0.0881587	0.071241	0.022017	0.0395794	0.074949
FOLSYN-PWY	superpathway of tetrahydrofolate biosynthesis and salvage	0.779602	0.790267	0.497573	0.41832	0.603689	0.764683	0.449479	0.796389	0.6375		0.604384	0.712246	0.401537	0.580878	0.731228	0.797364	0.637939		0.115404	0.00856811	0.090813	0.245773	0.0726346	0.0608028	0.0251055	0.0509027	0.0837505
FASYN-ELONG-PWY	fatty acid elongation -- saturated	0.528376	0.821801	0.155852	0.179576	0.631041	0.391777	0.134664	0.766122	0.451151		0.672356	0.468127	0.0967895	0.757014	0.503632	0.856946	0.559144		0.0491452	1.51793	0.528864	0.0411408	0.0188774	0.017585	0.297341	0.0128703	0.31047
PWY-6612	superpathway of tetrahydrofolate biosynthesis	0.708019	0.776946	0.385318	0.315405	0.540933	0.679343	0.341917	0.772791	0.565084		0.565655	0.628504	0.300932	0.541077	0.665826	0.785346	0.581223		0.0793032	0.00572708	0.0620277	0.175149	0.0493433	0.041176	0.0168463	0.0343819	0.0579943
CALVIN-PWY	Calvin-Benson-Bassham cycle	0.62021	0.758288	0.230903	0.258155	0.585762	0.516496	0.200147	0.735188	0.488144		0.609821	0.589773	0.16375	0.561511	0.550872	0.774561	0.541715		0.111105	0.00759613	0.858086	0.111566	0.0343764	0.0238726	0.00874381	0.020935	0.147035
GLYCOLYSIS	glycolysis I (from glucose 6-phosphate)	0.711512	0.823043	0.316313	0.349388	0.640436	0.627393	0.27768	0.808187	0.569244		0.48733	0.681277	0.230299	0.477159	0.648482	0.838795	0.560557		0.0630442	0.00315349	0.0516767	0.127616	0.0385298	0.0354839	0.0137249	0.0237715	0.044625
TRNA-CHARGING-PWY	tRNA charging	0.684677	0.790333	0.333151	0.244443	0.653607	0.628758	0.299513	0.793053	0.553442		0.574946	0.536293	0.137731	0.564343	0.616779	0.799562	0.538276		0.0360701	0.00169353	0.035515	0.0313843	0.0214206	0.020501	0.00543876	0.0147929	0.020852
ANAGLYCOLYSIS-PWY	glycolysis III (from glucose)	0.689832	0.89318	0.308528	0.220772	0.687891	0.632793	0.275438	0.877354	0.573223		0.400648	0.519184	0.156996	0.379805	0.635719	0.907992	0.500057		0.0323127	0.00440951	0.0390676	0.0596931	0.0309673	0.0235394	0.00613608	0.0156611	0.0264733
PWY-7254	TCA cycle VII (acetate-producers)	0.627646	0.902347	0.229577	0.157671	0.601837	0.543876	0.199994	0.87113	0.51676		0.538086	0.437473	0.100334	0.600313	0.548601	0.917177	0.523664		0.0191846	0.00112731	0.0105482	0.0335926	0.0102691	0.0093459	0.0032707	0.00538019	0.0115898
PWY-5484	glycolysis II (from fructose 6-phosphate)	0.619913	0.829878	0.229081	0.212423	0.587452	0.525675	0.199746	0.797678	0.500231		0.456428	0.523267	0.140537	0.443702	0.556576	0.850584	0.495182		0.0323136	0.0015798	0.0264133	0.0671771	0.0195551	0.0184648	0.00673078	0.0119949	0.0230287
PWY0-1261	anhydromuropeptides recycling	0.59788	0.79108	0.248138	0.179227	0.598417	0.538208	0.219958	0.789281	0.495274		0.399699	0.456242	0.120544	0.379976	0.561186	0.797835	0.45258		0.0280154	0.00139596	0.0202946	0.023178	0.0156295	0.0144868	0.00372583	0.0101917	0.0146147
DAPLYSINESYN-PWY	L-lysine biosynthesis I	0.518185	0.587502	0.190662	0.156442	0.532087	0.473408	0.165718	0.620857	0.405608		0.573565	0.459393	0.130674	0.547019	0.494734	0.571747	0.462855		0.059495	0.00673502	0.51905	0.0706082	0.025585	0.0204242	0.00678273	0.0166477	0.0906659
PWY-5920	superpathway of heme biosynthesis from glycine	0.457247	0.5795	0.161603	0.112559	0.326245	0.401043	0.140034	0.593746	0.346497		0.307293	0.354312	0.0995716	0.162272	0.428495	0.575218	0.321194		0.0283761	1.19224	0.468196	0.0446792	0.0119609	0.0116034	0.279102	0.00888465	0.25563
DENOVOPURINE2-PWY	superpathway of purine nucleotides de novo biosynthesis II	0.628065	0.794025	0.269777	0.210181	0.515059	0.555654	0.236816	0.776037	0.498202		0.420441	0.47242	0.113426	0.295204	0.556861	0.807742	0.444349		0.0240524	0.000917613	0.0136248	0.0162101	0.0143145	0.00876673	0.00407533	0.00669798	0.0110824
REDCITCYC	TCA cycle VIII (helicobacter)	0.534986	0.89742	0.178755	0.119467	0.485781	0.449981	0.1568	0.843233	0.458303		0.529579	0.367625	0.0814292	0.486532	0.492707	0.919561	0.479572		0.0159011	0.00116737	0.0141969	0.0314192	0.0124741	0.0102249	0.00306821	0.00581447	0.0117833
PWY-7200	superpathway of pyrimidine deoxyribonucleoside salvage	0.55757	0.72912	0.246202	0.190049	0.432667	0.503066	0.213547	0.706517	0.447342		0.346924	0.496651	0.174207	0.251298	0.564414	0.742643	0.429356		0.0392515	0.00559692	0.0314262	0.0784114	0.0291791	0.0263882	0.00688149	0.0190664	0.0295251
PWY-5097	L-lysine biosynthesis VI	0.462803	0.588202	0.153775	0.125376	0.498397	0.411824	0.13294	0.607053	0.372546		0.577845	0.401229	0.104137	0.556184	0.439427	0.5768	0.442604		0.0467538	0.00524314	0.444311	0.0556054	0.0199871	0.0159411	0.00528143	0.012985	0.0757635
PWY-2942	L-lysine biosynthesis III	0.434261	0.674036	0.134374	0.10916	0.484289	0.378035	0.11582	0.637364	0.370918		0.590518	0.368378	0.0903845	0.563321	0.409878	0.695103	0.45293		0.0402839	0.00449617	0.401006	0.0479625	0.0171696	0.0136877	0.0045295	0.0111459	0.0675351
P221-PWY	octane oxidation	0.586613	0.465882	0.225147	0.174185	0.489886	0.51942	0.195222	0.547457	0.400476		0.481683	0.482518	0.142572	0.51864	0.626423	0.438655	0.448415		0.0315438	0.00267128	0.0249981	0.0613071	0.022174	0.0206958	0.00566792	0.0147149	0.0229716
PWY-7187	pyrimidine deoxyribonucleotides de novo biosynthesis II	0.601863	0.583552	0.315476	0.223954	0.467987	0.569584	0.281618	0.617448	0.457685		0.357489	0.463102	0.119126	0.256987	0.547395	0.580019	0.387353		0.0227424	0.000839816	0.0118871	0.0147589	0.0143006	0.00846148	0.00422321	0.00644975	0.0104579
PWY-7234	inosine-5'-phosphate biosynthesis III	0.443899	0.641669	0.128522	0.138696	0.45967	0.341432	0.108989	0.600791	0.357958		0.542177	0.363895	0.0827813	0.503274	0.378561	0.658551	0.42154		0.0384394	0.00240396	0.398581	0.0461574	0.0143277	0.0114913	0.00330085	0.00897843	0.0654601
ANAEROFRUCAT-PWY	homolactic fermentation	0.448993	0.74511	0.136573	0.110375	0.485214	0.36799	0.117069	0.69041	0.387717		0.360668	0.338858	0.0831755	0.316985	0.417749	0.770178	0.381269		0.0191814	0.00107727	0.0182892	0.0380196	0.0118343	0.00907086	0.00323369	0.00664964	0.0134195
TRPSYN-PWY	L-tryptophan biosynthesis	0.371802	0.66058	0.10887	0.0874684	0.458564	0.309345	0.0924137	0.606285	0.336916		0.527852	0.28136	0.0725783	0.55639	0.358449	0.687953	0.414097		0.016546	0.00220279	0.0181678	0.0305649	0.0124026	0.0106776	0.00324171	0.0079518	0.0127194
PWY-5101	L-isoleucine biosynthesis II	0.295724	0.63465	0.076363	0.0660541	0.413593	0.234596	0.0634333	0.553597	0.292251		0.68174	0.241873	0.0656514	0.760865	0.324346	0.665294	0.456628		0.0140973	0.00232163	0.0151656	0.0288704	0.0115817	0.00879449	0.00261612	0.00765656	0.011388
PWY-7111	pyruvate fermentation to isobutanol (engineered)	0.2473	0.60172	0.0613232	0.053806	0.374206	0.191654	0.0506788	0.507052	0.260967		0.847735	0.20959	0.0560792	0.961149	0.287611	0.635559	0.49962		0.0119586	0.00189884	0.0131058	0.0251547	0.00958464	0.00717486	0.00225509	0.00627792	0.00967631
PWY-7196	superpathway of pyrimidine ribonucleosides salvage	0.419275	0.706953	0.14067	0.100424	0.328533	0.351324	0.122528	0.6627	0.354051		0.356078	0.324296	0.0693292	0.265385	0.399003	0.731851	0.357657		0.0138344	0.000586901	0.0093365	0.021367	0.0122376	0.0114346	0.00260486	0.00726657	0.00983356
ILEUSYN-PWY	L-isoleucine biosynthesis I (from threonine)	0.281221	0.591734	0.0732694	0.0646015	0.39122	0.223552	0.0607967	0.518046	0.275555		0.652367	0.236379	0.0667974	0.729325	0.316036	0.619565	0.436745		0.0146031	0.00258026	0.0156223	0.0297283	0.011962	0.00907063	0.00266917	0.0079212	0.0117696
VALSYN-PWY	L-valine biosynthesis	0.281221	0.591734	0.0732694	0.0646015	0.39122	0.223552	0.0607967	0.518046	0.275555		0.652367	0.236379	0.0667974	0.729325	0.316036	0.619565	0.436745		0.0146031	0.00258026	0.0156223	0.0297283	0.011962	0.00907063	0.00266917	0.0079212	0.0117696
BRANCHED-CHAIN-AA-SYN-PWY	superpathway of branched amino acid biosynthesis	0.285848	0.587942	0.0756046	0.0633497	0.392514	0.228953	0.0631176	0.51893	0.277032		0.56998	0.227138	0.0602844	0.634948	0.303402	0.614265	0.40167		0.0127153	0.00202782	0.0136154	0.0262964	0.010741	0.0080311	0.00242906	0.00688194	0.0103422
THRESYN-PWY	superpathway of L-threonine biosynthesis	0.319225	0.548179	0.0889091	0.0712839	0.415868	0.258857	0.0750216	0.504277	0.285203		0.547573	0.242947	0.0626066	0.576199	0.311239	0.57363	0.385699		0.0142577	0.00181063	0.0162592	0.0265176	0.0113422	0.00863804	0.00273428	0.00699011	0.0110687
P42-PWY	incomplete reductive TCA cycle	0.377513	0.751153	0.115565	0.0843976	0.272312	0.302309	0.0964044	0.673213	0.334108		0.294531	0.27516	0.0695651	0.142265	0.371219	0.781956	0.322449		0.0133819	0.000555901	0.010666	0.0230494	0.00991547	0.00855441	0.00276579	0.00466566	0.00919432
PWY-3001	superpathway of L-isoleucine biosynthesis I	0.3018	0.564113	0.0818269	0.0670586	0.405309	0.242939	0.0685785	0.508559	0.280023		0.558905	0.232346	0.0605086	0.604208	0.303511	0.590414	0.391649		0.0129588	0.00183954	0.014527	0.0262178	0.0108089	0.00815949	0.00251651	0.00676476	0.0104741
PWY-1861	formaldehyde assimilation II (RuMP Cycle)	0.417612	0.692548	0.147255	0.0936756	0.30698	0.354367	0.130343	0.650142	0.349115		0.226954	0.272021	0.0475005	0.109972	0.363189	0.719261	0.289816		0.00813901	0	0.00165251	0.00580968	0.00332378	0.00349931	0.000466535	0.00137603	0.00303336
SULFATE-CYS-PWY	superpathway of sulfate assimilation and cysteine biosynthesis	0.314551	0.561408	0.0894289	0.0697666	0.262002	0.26038	0.0752819	0.517683	0.268813		0.546041	0.211272	0.054578	0.607441	0.296227	0.587801	0.383893		0.0125299	0.00147142	0.0138649	0.0168992	0.00915337	0.00608737	0.00177561	0.00445728	0.00827989
PWY-5103	L-isoleucine biosynthesis III	0.254553	0.554787	0.0651256	0.0532747	0.357669	0.201661	0.0544589	0.483142	0.253084		0.550311	0.195545	0.048909	0.612565	0.260657	0.581596	0.37493		0.0101909	0.00154631	0.0111183	0.0217051	0.00872399	0.00648884	0.00195352	0.00543428	0.00839516
PWY-5695	urate biosynthesis/inosine 5'-phosphate degradation	0.324197	0.576742	0.0886185	0.0632966	0.430292	0.2613	0.0752422	0.543347	0.295379		0.262965	0.228869	0.0616229	0.256207	0.313134	0.584977	0.284629		0.0117812	0.00307377	0.0135142	0.0378787	0.0148812	0.00944978	0.00379803	0.00909908	0.0129345
PRPP-PWY	superpathway of histidine, purine, and pyrimidine biosynthesis	0.41977	0.334669	0.113766	0.117408	0.470848	0.357972	0.0790901	0.409516	0.28788		0.384086	0.383421	0.0967743	0.259517	0.44357	0.200399	0.294628		0.0199476	0.000861361	0.0105626	0.0137255	0.0123683	0.00791975	0.00332852	0.0058554	0.00932112
PWY0-1415	superpathway of heme biosynthesis from uroporphyrinogen-III	0.389573	0.528509	0.125466	0.0864527	0.279203	0.334119	0.108154	0.543005	0.29931		0.270688	0.292296	0.0762463	0.134243	0.364096	0.522927	0.276749		0.0140634	0.000968164	0.0116415	0.0338063	0.00899141	0.00872198	0.0029348	0.00667485	0.0109753
P105-PWY	TCA cycle IV (2-oxoglutarate decarboxylase)	0.292666	0.161846	0.0552837	0.095711	0.595226	0.258186	0.0402151	0.211786	0.213865		0.646623	0.332756	0.119403	0.656754	0.250288	0.0630616	0.344814		0.0325009	0.00478776	0.0462961	0.100258	0.0327421	0.0241028	0.0104689	0.0191812	0.0337923
PWY-5345	superpathway of L-methionine biosynthesis (by sulfhydrylation)	0.252154	0.514141	0.0661386	0.0502138	0.285907	0.20188	0.0558489	0.462506	0.236099		0.476993	0.165794	0.0412751	0.522488	0.23899	0.531246	0.329464		0.00906952	0.000989457	0.0102501	0.0149242	0.00686211	0.00444178	0.0015384	0.00361732	0.00646162
PWY-2941	L-lysine biosynthesis II	0.344364	0.562988	0.108499	0.0744402	0.281242	0.290323	0.0943318	0.551427	0.288452		0.225961	0.234578	0.0411091	0.0952815	0.304513	0.560199	0.243607		0.00817445	7.0345e-05	0.0038785	0.00858924	0.00373721	0.00508365	0.00123943	0.0023038	0.00413458
PWY-6545	pyrimidine deoxyribonucleotides de novo biosynthesis III	0.309407	0.0142133	0.0183824	0.136986	0.0691306	0.108342	0.013405	0.099757	0.096203		0.232332	0.222063	0.0225056	0.0137052	0.0884211	0.00894209	0.097995		0.0351033	1.50994	0.52801	0.0240279	0.00494746	0.00228804	0.314862	0.00256855	0.302719
PWY-5910	superpathway of geranylgeranyldiphosphate biosynthesis I (via mevalonate)	0.332996	0.60755	0.102315	0.0691874	0.240566	0.274587	0.0877851	0.556902	0.283986		0.160148	0.19603	0.0422606	0.0638466	0.304727	0.632873	0.233314		0.00743292	8.73963e-05	0.00346581	0.00669963	0.00296976	0.00214421	0.000856519	0.00144971	0.00313825
SO4ASSIM-PWY	sulfate reduction I (assimilatory)	0.213171	0.51222	0.0527292	0.0401613	0.185984	0.168812	0.044285	0.438049	0.206926		0.501488	0.129312	0.0305423	0.541879	0.199591	0.539139	0.323659		0.00687911	0.000752124	0.00793402	0.00856749	0.00487185	0.00318347	0.000902667	0.00230097	0.00442396
PWY-5022	4-aminobutanoate degradation V	0.27621	0.581518	0.082924	0.0619364	0.221688	0.221637	0.0689427	0.503991	0.252356		0.23453	0.199259	0.0587756	0.156978	0.29623	0.601305	0.257846		0.0127398	0	0.00885648	0	0.00972399	0.00758331	0.00259684	0.00485901	0.00579493
PWY-6895	superpathway of thiamin diphosphate biosynthesis II	0.347603	0.211876	0.0886631	0.144983	0.436703	0.301302	0.054248	0.254992	0.230046		0.364419	0.405298	0.105359	0.208177	0.396866	0.11779	0.266318		0.038731	0	0.0672997	0.0363094	0.00921874	0.00831726	0.00134573	0.00383841	0.0206325
PWY-7199	pyrimidine deoxyribonucleosides salvage	0.27803	0.577604	0.082558	0.0613022	0.218969	0.224363	0.0698189	0.514098	0.253343		0.202317	0.22698	0.0554843	0.123078	0.291344	0.599204	0.249735		0.0114646	0.00160382	0.00914638	0.0234382	0.00847307	0.00765027	0.00197351	0.00550498	0.00865684
PWY-6151	S-adenosyl-L-methionine cycle I	0.227079	0.508958	0.0588527	0.0440526	0.20276	0.17715	0.0496057	0.439179	0.213455		0.440456	0.166051	0.0326871	0.439299	0.200309	0.527545	0.301058		0.00702749	0.000786206	0.00504576	0.0157514	0.00519696	0.0047301	0.00182955	0.00331764	0.00546063
PWY-922	mevalonate pathway I	0.309584	0.590305	0.0937538	0.0611938	0.223566	0.25303	0.0810251	0.538728	0.268898		0.130102	0.16709	0.0337311	0.0482323	0.273011	0.621194	0.212227		0.0058269	6.19135e-05	0.0025349	0.00486647	0.00221832	0.00157688	0.000630003	0.00106671	0.00234776
HISTSYN-PWY	L-histidine biosynthesis	0.188527	0.481127	0.0478257	0.0371987	0.282515	0.148103	0.0403858	0.404905	0.203823		0.436923	0.135468	0.030456	0.474247	0.184719	0.50752	0.294889		0.00659607	0.000866217	0.00704381	0.0131338	0.00526927	0.00384025	0.00127069	0.00319062	0.00515135
HSERMETANA-PWY	L-methionine biosynthesis III	0.195027	0.456876	0.0469287	0.0351195	0.307621	0.152696	0.0393891	0.387319	0.202622		0.41841	0.133531	0.0336346	0.451431	0.18099	0.473359	0.281893		0.00662925	0.000838956	0.00676522	0.0156555	0.00508122	0.00373569	0.00150728	0.00299988	0.00540163
PWY-5838	superpathway of menaquinol-8 biosynthesis I	0.257591	0.512742	0.0699057	0.0478339	0.201446	0.207776	0.0598448	0.466437	0.227947		0.189151	0.172769	0.0371685	0.104232	0.230813	0.531267	0.2109		0.00670533	0.000270351	0.00496068	0.0122035	0.00446645	0.00416027	0.00121939	0.00287079	0.00460709
PWY-6609	adenine and adenosine salvage III	0.234158	0.508304	0.0600266	0.0426705	0.172697	0.184769	0.0508301	0.451632	0.213136		0.228563	0.16053	0.0395408	0.183058	0.225624	0.529444	0.227793		0.00786907	0.00115887	0.00722798	0.018727	0.00658056	0.00603277	0.00163653	0.00387386	0.00663833
ARGORNPROST-PWY	arginine, ornithine and proline interconversion	0.242661	0.575635	0.0655132	0.0433351	0.182102	0.189982	0.0568171	0.504947	0.232624		0.154352	0.120274	0.0277601	0.105211	0.221307	0.607257	0.206027		0.0048827	0.000121349	0.00280609	0.00730368	0.00279341	0.00190296	0.000375659	0.00103141	0.00265216
PWY0-1586	peptidoglycan maturation (meso-diaminopimelate containing)	0.0128378	0.0291574	0.00289173	0.0125931	0.260201	0.00624179	0.000697472	0.0157264	0.0425434		0.510043	0.0760699	0.0313422	0.589004	0.0818108	0.012584	0.216809		0.00735898	1.23448	0.0108526	0.0197045	0.0062044	0.00425343	0.161159	0.00390186	0.18099
PWY-5840	superpathway of menaquinol-7 biosynthesis	0.246973	0.522577	0.065906	0.0450767	0.19163	0.198126	0.0563558	0.463256	0.223738		0.181974	0.164823	0.0351462	0.0974772	0.221424	0.548746	0.208265		0.00632215	0.000263146	0.00470686	0.0117134	0.00421871	0.0039774	0.00117041	0.00272455	0.00438708
PWY-5897	superpathway of menaquinol-11 biosynthesis	0.245939	0.522108	0.065713	0.0448854	0.19294	0.197255	0.0562371	0.462376	0.223432		0.181131	0.163512	0.0346463	0.0989343	0.21998	0.548616	0.207803		0.00623509	0.000243373	0.00456435	0.0111709	0.00414573	0.00385607	0.00113196	0.00265055	0.00424975
PWY-5898	superpathway of menaquinol-12 biosynthesis	0.245939	0.522108	0.065713	0.0448854	0.19294	0.197255	0.0562371	0.462376	0.223432		0.181131	0.163512	0.0346463	0.0989343	0.21998	0.548616	0.207803		0.00623509	0.000243373	0.00456435	0.0111709	0.00414573	0.00385607	0.00113196	0.00265055	0.00424975
PWY-5899	superpathway of menaquinol-13 biosynthesis	0.245939	0.522108	0.065713	0.0448854	0.19294	0.197255	0.0562371	0.462376	0.223432		0.181131	0.163512	0.0346463	0.0989343	0.21998	0.548616	0.207803		0.00623509	0.000243373	0.00456435	0.0111709	0.00414573	0.00385607	0.00113196	0.00265055	0.00424975
PWY-7391	isoprene biosynthesis II (engineered)	0.274422	0.532919	0.0805072	0.0518753	0.198324	0.222279	0.0698903	0.508246	0.242308		0.116831	0.140983	0.0275025	0.0398609	0.238205	0.538955	0.183723		0.00471639	4.71729e-05	0.00148214	0.00369648	0.00171429	0.00109241	0.000480208	0.000842485	0.00175895
PWY-5100	pyruvate fermentation to acetate and lactate II	0.211562	0.511976	0.0517391	0.0376449	0.159214	0.165566	0.0439271	0.441701	0.202916		0.221046	0.12827	0.0258871	0.0917688	0.179756	0.537405	0.197355		0.00518697	0.000539378	0.0036543	0.0101248	0.00330114	0.00273875	0.00148082	0.00163317	0.00358242
PWY-4984	urea cycle	0.188606	0.489108	0.0479582	0.0350137	0.252792	0.147344	0.0410279	0.414976	0.202103		0.191503	0.131308	0.0232852	0.124653	0.178463	0.522237	0.195242		0.0066682	0.000674302	0.00749662	0.00609301	0.00341876	0.00291222	0.000649525	0.00218615	0.00376235
PWY-621	sucrose degradation III (sucrose invertase)	0.211592	0.476638	0.0534648	0.034983	0.186529	0.164252	0.0451785	0.418544	0.198898		0.137047	0.1469	0.0279045	0.124295	0.177126	0.507746	0.186836		0.00572116	0.000151296	0.00485229	0.0126643	0.00384828	0.00372936	0.00122402	0.00182288	0.0042517
GLYCOLYSIS-TCA-GLYOX-BYPASS	superpathway of glycolysis, pyruvate dehydrogenase, TCA, and glyoxylate bypass	0.12398	0.074178	0.0233108	0.0480649	0.454805	0.121703	0.0170345	0.100175	0.120406		0.502603	0.222374	0.0949293	0.501643	0.230755	0.0451282	0.266239		0.021879	0.00194089	0.0210626	0.058207	0.0165068	0.0122711	0.0055916	0.00897375	0.0183041
HISDEG-PWY	L-histidine degradation I	0.166875	0.435046	0.0421133	0.0303983	0.272815	0.125166	0.0356108	0.371935	0.184995		0.185803	0.107223	0.0212557	0.184031	0.163076	0.468865	0.188375		0.00419576	0.000762594	0.00379187	0.00639669	0.0037184	0.00277694	0.000498936	0.00180178	0.00299287
PWY0-1298	superpathway of pyrimidine deoxyribonucleosides degradation	0.188831	0.483139	0.0513675	0.0347	0.148893	0.148253	0.0443085	0.414916	0.189301		0.160389	0.122863	0.0206965	0.10385	0.171394	0.512102	0.181882		0.004273	0.000425108	0.00313819	0.00412902	0.00281434	0.00273802	0.000682974	0.0017274	0.00249101
RUMP-PWY	formaldehyde oxidation I	0.191061	0.476392	0.0510008	0.0335497	0.179281	0.150887	0.0437167	0.40868	0.191821		0.128743	0.120544	0.0220166	0.0755152	0.175416	0.507118	0.171559		0.00413495	0	0.00114968	0.00384263	0.00200296	0.00198306	0.000308257	0.00088424	0.00178822
TEICHOICACID-PWY	teichoic acid (poly-glycerol) biosynthesis	0.195418	0.491095	0.0532875	0.0337939	0.139245	0.154541	0.0469035	0.421431	0.191964		0.122637	0.114324	0.0254219	0.0479804	0.186954	0.523494	0.170135		0.00385583	0	0.0013831	0.00626701	0.00172639	0.000831844	0.000419755	0.000582151	0.00188326
TCA-GLYOX-BYPASS	superpathway of glyoxylate bypass and TCA	0.0970274	0.0582044	0.0181436	0.0426508	0.399883	0.0950853	0.0127481	0.0772912	0.100129		0.532113	0.186202	0.0692616	0.586059	0.191205	0.0355143	0.266726		0.0146157	0.00143509	0.0132268	0.0377016	0.0111319	0.00951476	0.00359503	0.00601908	0.012155
P125-PWY	superpathway of (R,R)-butanediol biosynthesis	0.173359	0.484393	0.0457458	0.0305596	0.131626	0.13475	0.0390332	0.398388	0.179732		0.1235	0.102218	0.0156992	0.0837851	0.150705	0.509318	0.164204		0.0033934	0.000188756	0.00172448	0.00236182	0.00130728	0.000799744	0.000316992	0.000513222	0.00132571
PYRIDOXSYN-PWY	pyridoxal 5'-phosphate biosynthesis I	0.134749	0.0660294	0.0248899	0.0479593	0.362795	0.110119	0.0140904	0.0830951	0.105466		0.425039	0.235732	0.075825	0.475449	0.1889	0.0315133	0.238743		0.0197127	0.0040344	0.0313031	0.047774	0.0192424	0.0153729	0.00531964	0.0127331	0.0194365
PWY-5861	superpathway of demethylmenaquinol-8 biosynthesis	0.188845	0.432737	0.0475349	0.0323214	0.148221	0.148742	0.0405651	0.382109	0.177635		0.141388	0.122551	0.0250354	0.0742945	0.16817	0.451565	0.163834		0.00447799	0.000180244	0.00331146	0.0081618	0.00298106	0.00277647	0.000813177	0.00191526	0.00307718
PWY0-1296	purine ribonucleosides degradation	0.172373	0.444518	0.0435688	0.0298941	0.131466	0.133831	0.0372242	0.379484	0.171545		0.148309	0.110691	0.0229352	0.0951249	0.158945	0.470718	0.167787		0.00466814	0.000649445	0.00301445	0.00620642	0.00367055	0.00318295	0.000814689	0.00205011	0.00303209
PWY-5863	superpathway of phylloquinol biosynthesis	0.176198	0.443062	0.0442368	0.0301655	0.142432	0.137894	0.0377475	0.376908	0.17358		0.13368	0.113523	0.0220735	0.0738063	0.158912	0.470304	0.16205		0.00392634	0.000113882	0.00260713	0.0060119	0.00255959	0.00234326	0.000713677	0.00153787	0.00247671
LACTOSECAT-PWY	lactose and galactose degradation I	0.175496	0.497322	0.0462398	0.0284875	0.129257	0.136961	0.0407039	0.417714	0.184023		0.0834724	0.0813604	0.0149718	0.0247463	0.149418	0.532511	0.147747		0.00261566	0	0.000616103	0.00207017	0.000938066	0.000803165	0.000212956	0.000321337	0.000947183
PWY-5837	1,4-dihydroxy-2-naphthoate biosynthesis I	0.174607	0.440983	0.0439007	0.0295693	0.143782	0.136606	0.0376213	0.375431	0.172813		0.128538	0.110412	0.0208978	0.0696487	0.154482	0.469709	0.158948		0.00369387	0.000101611	0.00237593	0.00547706	0.00240111	0.00219367	0.000657459	0.00143802	0.00229234
PWY-6396	superpathway of 2,3-butanediol biosynthesis	0.166628	0.46618	0.0441606	0.0283547	0.129904	0.131124	0.0381289	0.388845	0.174166		0.102239	0.084172	0.0150892	0.0592308	0.146246	0.496875	0.150642		0.00316342	0	0.00146741	0.00223586	0.00125802	0.000669304	0.000134878	0.000390238	0.00116489
BIOTIN-BIOSYNTHESIS-PWY	biotin biosynthesis I	0.0252873	0.0190238	0.00812729	0.0549814	0.659016	0.010599	0.000425264	0.0138854	0.0989181		0.590324	0.0814195	0.0228601	0.628025	0.0606164	0.00754645	0.231799		0.0143912	0.00296594	0.0302023	0.00922033	0.0169343	0.00539045	0.00432517	0.00720043	0.0113288
GLCMANNANAUT-PWY	superpathway of N-acetylglucosamine, N-acetylmannosamine and N-acetylneuraminate degradation	0.162562	0.439252	0.0418789	0.0273083	0.140691	0.126045	0.0361712	0.368994	0.167863		0.109342	0.0873743	0.015723	0.0578182	0.140613	0.467739	0.146435		0.00283127	0	0.000554698	0.00280106	0.00121203	0.000870785	0.00039036	0.000609413	0.0011587
PWYG-321	mycolate biosynthesis	0.0133012	0.0100091	0.00422286	0.0289574	0.612077	0.00553048	0.000220901	0.00727772	0.0851996		0.634889	0.0439983	0.0119459	0.762428	0.0324974	0.00393512	0.248282		0.00748436	0.0015431	0.0158542	0.00479908	0.00874315	0.00279051	0.00224995	0.00371972	0.00589801
PWY-6519	8-amino-7-oxononanoate biosynthesis I	0.0199847	0.0150235	0.00639511	0.0436319	0.645668	0.0083468	0.000334161	0.0109495	0.0937918		0.585495	0.0652088	0.0180353	0.664975	0.0483482	0.00594112	0.231334		0.0113345	0.0023322	0.0238529	0.00725591	0.0133429	0.00423912	0.00340087	0.00566419	0.00892783
ARGSYN-PWY	L-arginine biosynthesis I (via L-ornithine)	0.140669	0.111814	0.0268302	0.0361036	0.251297	0.103876	0.0166839	0.118855	0.100766		0.418772	0.152485	0.0311912	0.327406	0.162031	0.0613168	0.1922		0.0132779	0.000933825	0.174764	0.0162924	0.00510763	0.00402447	0.00123007	0.003179	0.0273512
PWY-7664	oleate biosynthesis IV (anaerobic)	0.0128123	0.00966122	0.00407628	0.028075	0.597302	0.0053263	0.000212666	0.00701238	0.0830598		0.617167	0.042445	0.0115286	0.734841	0.0313427	0.00379706	0.240187		0.00723176	0.00148525	0.0152683	0.00462526	0.0085169	0.00270023	0.00216591	0.00360912	0.00570034
PWY-7400	L-arginine biosynthesis IV (archaebacteria)	0.139021	0.104788	0.0258578	0.0342923	0.249285	0.101529	0.0161098	0.113929	0.0981015		0.417312	0.149575	0.0307498	0.328095	0.157335	0.0573948	0.190077		0.0131887	0.00092639	0.173767	0.0161437	0.00506733	0.00399172	0.00121784	0.00315383	0.027182
PWY-5304	superpathway of sulfur oxidation (Acidianus ambivalens)	0.151877	0.431815	0.0405564	0.0251273	0.110579	0.119884	0.0354206	0.362299	0.159695		0.0849248	0.0752825	0.014154	0.0323981	0.14109	0.466266	0.135686		0.00229235	3.53806e-05	0.00149359	0.00212958	0.00118429	0.00130515	0.000876902	0.000657015	0.00124678
FAO-PWY	fatty acid &beta;-oxidation I	0.0131158	0.00711404	0.00464203	0.029467	0.323386	0.00738786	0.000233344	0.0069974	0.0490429		0.557148	0.126263	0.0483257	0.697482	0.151298	0.0172832	0.2663		0.0130136	0.00266982	0.0219105	0.023406	0.0104476	0.00950632	0.00359116	0.00769109	0.0115295
PWY0-845	superpathway of pyridoxal 5'-phosphate biosynthesis and salvage	0.168271	0.127595	0.0366717	0.0425317	0.326542	0.133706	0.0235511	0.150685	0.126194		0.282106	0.172063	0.043506	0.239366	0.194437	0.0670388	0.166419		0.0092876	0.00103566	0.00687538	0.0197872	0.00658961	0.00539307	0.00182561	0.00369265	0.00681085
PWY0-1061	superpathway of L-alanine biosynthesis	0.0893178	0.0476091	0.0153211	0.0250124	0.364853	0.074798	0.00938914	0.0587577	0.0856323		0.511693	0.0941831	0.0292094	0.580907	0.0729935	0.0134239	0.217068		0.00912634	0.00114058	0.018086	0.026163	0.0083604	0.00406956	0.00218857	0.00520094	0.00929191
P4-PWY	superpathway of L-lysine, L-threonine and L-methionine biosynthesis I	0.107526	0.0497984	0.0186168	0.0512809	0.353402	0.068439	0.00460941	0.0588399	0.0890641		0.430068	0.176108	0.0484379	0.386027	0.188081	0.0365693	0.210882		0.0139121	0.00136463	0.0186926	0.0246818	0.00961192	0.00653283	0.00243443	0.00578541	0.010377
PWY-6282	palmitoleate biosynthesis I (from (5Z)-dodec-5-enoate)	0.0109953	0.00829083	0.00349496	0.0241119	0.551424	0.00456752	0.000182288	0.00601549	0.0761353		0.595935	0.0365219	0.00988954	0.724912	0.0269469	0.00325613	0.23291		0.00620155	0.00127319	0.0131005	0.00396572	0.0073042	0.00231488	0.00185675	0.00309424	0.00488888
PWY0-862	(5Z)-dodec-5-enoate biosynthesis	0.0109976	0.00829088	0.00349523	0.0241243	0.557556	0.00456799	0.000182288	0.00601577	0.0769037		0.584124	0.0365467	0.00989165	0.70722	0.0269598	0.00325611	0.228		0.00620236	0.00127321	0.0131031	0.00396605	0.00730533	0.00231499	0.00185682	0.00309444	0.00488954
ARGSYNBSUB-PWY	L-arginine biosynthesis II (acetyl cycle)	0.0910349	0.071111	0.0174874	0.0290044	0.108847	0.0727665	0.00954883	0.0636241	0.057928		0.488623	0.147926	0.0323654	0.474521	0.140762	0.0339633	0.219693		0.0139543	0.00105638	0.185655	0.0179838	0.00541544	0.00436237	0.00139022	0.00349551	0.0291642
PWY-6628	superpathway of L-phenylalanine biosynthesis	0.0211431	0.0283013	0.00882776	0.0535159	0.527343	0.0135412	0.000416247	0.0133256	0.0833018		0.530959	0.0692427	0.024444	0.5788	0.0571574	0.00860847	0.211535		0.00937899	0.0040506	0.0128214	0.00478343	0.0187739	0.00602745	0.00386009	0.00777311	0.00843362
PWY0-781	aspartate superpathway	0.0877812	0.0391821	0.0151265	0.0488626	0.35792	0.0556355	0.00343587	0.0462434	0.0817734		0.431974	0.167428	0.0481605	0.38197	0.181464	0.031409	0.207068		0.0144377	0.00137936	0.0193753	0.0241653	0.00971282	0.00691122	0.00244608	0.00577041	0.0105248
PWY-5989	stearate biosynthesis II (bacteria and plants)	0.0109857	0.00827332	0.00349435	0.024083	0.519879	0.00456619	0.000182286	0.00600869	0.0721841		0.57648	0.0364426	0.0098854	0.703053	0.0269052	0.00325288	0.226003		0.00619989	0.00127299	0.0130895	0.00396507	0.00730194	0.00231465	0.00185659	0.00309384	0.00488681
FERMENTATION-PWY	mixed acid fermentation	0.107387	0.0184395	0.0163116	0.028959	0.383321	0.0882402	0.0113215	0.0677024	0.0902102		0.401444	0.108855	0.0372048	0.444997	0.132555	0.0188774	0.190656		0.00838306	0.00105089	0.00781871	0.0107686	0.00641923	0.00351551	0.00191567	0.00313439	0.00537576
PWY-6630	superpathway of L-tyrosine biosynthesis	0.021143	0.028301	0.00882776	0.0535151	0.527145	0.0135412	0.000416247	0.0133255	0.0832769		0.481637	0.0692373	0.024444	0.498138	0.0571562	0.00860847	0.18987		0.00937899	0.0040506	0.0128214	0.00478343	0.0187739	0.00602745	0.00386009	0.00777311	0.00843362
THISYN-PWY	superpathway of thiamin diphosphate biosynthesis I	0.230503	0.0187572	0.00192106	0.109696	0.154683	0.0193996	0.00117965	0.056854	0.0741242		0.390549	0.291993	0.00707478	0.351673	0.0169306	0.00358105	0.176967		0.0478631	0.000520189	0.0973532	0.0438855	0.00668509	0.00476228	0.00132995	0.00277596	0.0256469
GLUTORN-PWY	L-ornithine biosynthesis	0.0561963	0.0277122	0.00887326	0.021745	0.1863	0.0394768	0.00478365	0.0308508	0.0469922		0.451274	0.0959423	0.0219462	0.48178	0.0800545	0.0139288	0.190821		0.0112045	0.000867317	0.168511	0.0138372	0.00412249	0.00343806	0.00106241	0.00293432	0.0257472
PWY-5347	superpathway of L-methionine biosynthesis (transsulfuration)	0.0630159	0.0296342	0.0113929	0.0372691	0.38838	0.0411075	0.00229169	0.0344028	0.0759367		0.348966	0.136855	0.0420136	0.286129	0.17428	0.032069	0.170052		0.010539	0.00102404	0.0123412	0.0198688	0.00858273	0.00671522	0.00213649	0.00500038	0.00827599
FASYN-INITIAL-PWY	superpathway of fatty acid biosynthesis initiation (E. coli)	0.0091688	0.00691514	0.00291295	0.0201149	0.483219	0.0038073	0.000151908	0.00501565	0.0664131		0.504658	0.0305002	0.00824512	0.560231	0.0224981	0.00271436	0.188141		0.00516933	0.00106105	0.0109213	0.00330535	0.00608873	0.00192926	0.00154742	0.00257887	0.00407517
PWY-5913	TCA cycle VI (obligate autotrophs)	0.0608976	0.0322155	0.00967595	0.0172127	0.265782	0.0511467	0.0063036	0.0406064	0.06048		0.44836	0.0685306	0.0292505	0.51544	0.0792244	0.0103002	0.191851		0.00682799	0.00167103	0.0103916	0.0183655	0.00625161	0.00492951	0.0017275	0.0043113	0.00680951
GLYOXYLATE-BYPASS	glyoxylate cycle	0.0461607	0.0267013	0.00830008	0.0209485	0.251818	0.0455109	0.00579749	0.0358755	0.0551391		0.435895	0.0995804	0.0404014	0.470576	0.0994888	0.0160837	0.193671		0.00872545	0.00210821	0.0105109	0.0334954	0.0089354	0.00658932	0.00299128	0.00526786	0.00982798
GLYCOLYSIS-E-D	superpathway of glycolysis and Entner-Doudoroff	0.0356642	0.0541443	0.0055079	0.0295072	0.360184	0.0148473	0.000268685	0.0292243	0.0661685		0.281728	0.150709	0.0654872	0.323157	0.167783	0.0295872	0.169742		0.0171178	0.00158277	0.0202649	0.0428651	0.0137217	0.00962706	0.00392199	0.00772566	0.0146034
PWY-7328	superpathway of UDP-glucose-derived O-antigen building blocks biosynthesis	0.129079	0.0597027	0.0242141	0.0328841	0.388429	0.112725	0.0146842	0.0782326	0.104994		0.141174	0.11612	0.05675	0.231831	0.135111	0.0206952	0.116947		0.0126096	0.00360429	0.0175759	0.0377753	0.0119325	0.00846664	0.0031523	0.00921605	0.0130416
PWY-7094	fatty acid salvage	0.0127223	0.0061319	0.00432842	0.023331	0.100662	0.00726434	0.00023231	0.00686267	0.0201919		0.492817	0.101089	0.0382223	0.631099	0.126264	0.0123038	0.233633		0.0102171	0.00157875	0.017404	0.0186787	0.0080311	0.00607313	0.002759	0.00595496	0.0088371
PENTOSE-P-PWY	pentose phosphate pathway	0.103625	0.0569925	0.0194087	0.0301782	0.309503	0.0841888	0.0116127	0.0733805	0.0861112		0.2217	0.120809	0.0469364	0.281638	0.141581	0.0261002	0.139794		0.0115336	0.00113105	0.0148961	0.0278887	0.00959902	0.00754983	0.00237539	0.00578579	0.0100949
MET-SAM-PWY	superpathway of S-adenosyl-L-methionine biosynthesis	0.0452677	0.0202256	0.00797305	0.0314084	0.402757	0.0290574	0.00154515	0.0235716	0.0702257		0.347583	0.115396	0.0371477	0.285871	0.147527	0.0219318	0.159243		0.0101331	0.00094151	0.0119075	0.0172093	0.00834568	0.00665246	0.00191614	0.00495923	0.00775811
NONMEVIPP-PWY	methylerythritol phosphate pathway I	0.0845021	0.0244284	0.00818289	0.0300268	0.179047	0.0387553	0.00460406	0.034477	0.050503		0.413028	0.116038	0.0208333	0.433159	0.0711392	0.0117876	0.177664		0.00998034	0.000972022	0.040306	0.0146253	0.00449461	0.00357177	0.00126448	0.00299331	0.00977598
PWY-7560	methylerythritol phosphate pathway II	0.0845021	0.0244284	0.00818289	0.0300268	0.179047	0.0387553	0.00460406	0.034477	0.050503		0.413028	0.116038	0.0208333	0.433159	0.0711392	0.0117876	0.177664		0.00998034	0.000972022	0.040306	0.0146253	0.00449461	0.00357177	0.00126448	0.00299331	0.00977598
PWY-5121	superpathway of geranylgeranyl diphosphate biosynthesis II (via MEP)	0.108991	0.0339479	0.0112373	0.0367674	0.193538	0.0520928	0.00637901	0.0478124	0.0613458		0.355157	0.139794	0.0267124	0.30949	0.0936317	0.016542	0.156888		0.0104302	0.00122804	0.0250874	0.0176752	0.00549812	0.00444284	0.00168069	0.00363637	0.00870986
PWY-5265	peptidoglycan biosynthesis II (staphylococci)	0.0366522	0.0807938	0.00844852	0.0320712	0.325671	0.0182272	0.00207748	0.0451002	0.0686302		0.309173	0.158787	0.0505208	0.145065	0.179978	0.0364811	0.146667		0.0102333	0	0.00414098	0.011843	0.00489089	0.00328859	0.000836942	0.001712	0.00461822
PWY-5154	L-arginine biosynthesis III (via N-acetyl-L-citrulline)	0.0855781	0.0508067	0.0156387	0.0235501	0.219566	0.0670239	0.00921873	0.0610252	0.066551		0.292525	0.117206	0.0263146	0.300268	0.112781	0.0270093	0.146017		0.00885257	0.000701831	0.0127893	0.0120823	0.00470794	0.00350468	0.00115762	0.00253596	0.00579153
OANTIGEN-PWY	O-antigen building blocks biosynthesis (E. coli)	0.0745212	0.0352664	0.0128176	0.0252585	0.291194	0.0620334	0.00779617	0.0489988	0.0697358		0.216978	0.0845973	0.0358804	0.337399	0.101067	0.0119292	0.131309		0.00930555	0.00253368	0.014373	0.0195255	0.00888108	0.00562045	0.00239951	0.00549969	0.00851731
PWY-6471	peptidoglycan biosynthesis IV (Enterococcus faecium)	0.025202	0.0560246	0.00575061	0.0243823	0.325759	0.012372	0.00139291	0.0307778	0.0602076		0.322818	0.134689	0.0509967	0.150287	0.145192	0.0247365	0.13812		0.0108079	0.000121112	0.00513927	0.016025	0.00559765	0.00501052	0.00145655	0.00340839	0.00594581
PWY-7392	taxadiene biosynthesis (engineered)	0.0841895	0.0308902	0.0103723	0.027189	0.186199	0.0482808	0.00581361	0.0419914	0.0543657		0.304124	0.12177	0.0256072	0.254606	0.0876961	0.0150406	0.134807		0.00925553	0.00114233	0.0144423	0.0167678	0.0050228	0.00416071	0.00161661	0.00295565	0.00692047
HEXITOLDEGSUPER-PWY	superpathway of hexitol degradation (bacteria)	0.0452309	0.0881332	0.00709843	0.0342085	0.267687	0.0185393	0.000332277	0.0396395	0.0626086		0.200511	0.154972	0.0405474	0.0937415	0.197429	0.0574723	0.124112		0.00775902	0	0.00261035	0.00822416	0.003356	0.00297991	0.000919292	0.00125063	0.00338742
PWY-6901	superpathway of glucose and xylose degradation	0.0169785	0.00619	0.00607326	0.0128062	0.348992	0.0115287	0.00165926	0.00813934	0.051546		0.177169	0.111284	0.0458009	0.226142	0.143407	0.0276029	0.121901		0.0087899	0.000856709	0.0110543	0.0206206	0.00614398	0.00592254	0.00149739	0.00423163	0.00738963
ASPASN-PWY	superpathway of L-aspartate and L-asparagine biosynthesis	0.0564843	0.00923105	0.00955744	0.0128926	0.0570155	0.0466805	0.00574981	0.0396342	0.0296557		0.376973	0.0505306	0.0123993	0.426998	0.0235952	0.011629	0.150354		0.0040069	0.000835601	0.00295344	0.00785681	0.00365306	0.00270428	0.00118712	0.00171712	0.00311429
PWY-6891	thiazole biosynthesis II (Bacillus)	0.102354	0.0629134	0.0188777	0.0321544	0.186782	0.0808835	0.0112594	0.0770961	0.0715401		0.150807	0.124902	0.0226565	0.0597782	0.127875	0.0290942	0.0858521		0.0079368	0	0.0140301	0.0074317	0.0018543	0.001672	0.000269377	0.000769492	0.00424547
PWY-6608	guanosine nucleotides degradation III	0.0196802	0.00730848	0.00582367	0.0268148	0.211707	0.00618182	8.75605e-05	0.0159699	0.0366967		0.230398	0.094727	0.0403437	0.237291	0.14075	0.0199251	0.127239		0.00787361	0.00134164	0.00774983	0.0195447	0.00742217	0.00612584	0.00185587	0.00440783	0.00704019
PWY-6353	purine nucleotides degradation II (aerobic)	0.0317567	0.0123593	0.00862569	0.0249035	0.113771	0.0107718	0.000145694	0.0252314	0.0284456		0.228866	0.116822	0.0445188	0.221766	0.154626	0.0259436	0.13209		0.00875559	0.00155279	0.00874452	0.0233423	0.00848082	0.00623273	0.00205565	0.00487285	0.00800466
SALVADEHYPOX-PWY	adenosine nucleotides degradation II	0.0212985	0.00819836	0.00557137	0.0240316	0.222741	0.00729388	9.5023e-05	0.0164418	0.038209		0.180092	0.0846447	0.0381714	0.217973	0.126488	0.0167019	0.110679		0.00738275	0.00141289	0.0075355	0.0220912	0.00743223	0.00578676	0.00186476	0.00443773	0.00724298
P161-PWY	acetylene degradation	0.00347344	0.00769665	0.00176845	0.00490496	0.0362324	0.00227099	0.000443311	0.00443389	0.00765301		0.432595	0.0276311	0.00485774	0.454368	0.0275292	0.00243476	0.158236		0.00217432	0.000136157	0.00391464	0.00385925	0.00227554	0.00126584	0.00067059	0.0014259	0.00196528
HOMOSER-METSYN-PWY	L-methionine biosynthesis I	0.0292306	0.0130854	0.00508305	0.0189802	0.272874	0.0186883	0.000991343	0.0152522	0.0467731		0.234226	0.0736205	0.022844	0.172032	0.0959651	0.0141951	0.102147		0.00573679	0.000524223	0.00664593	0.0109585	0.00468368	0.00362764	0.0011775	0.00273373	0.004511
PWY0-1297	superpathway of purine deoxyribonucleosides degradation	0.073903	0.0450831	0.0122399	0.0182674	0.0679959	0.060054	0.00841847	0.0515868	0.0421936		0.202832	0.0978285	0.0250891	0.155317	0.12302	0.0269562	0.105174		0.00516374	0.000710176	0.00401282	0.00614373	0.00399169	0.00341205	0.00086156	0.00219993	0.00331196
DTDPRHAMSYN-PWY	dTDP-L-rhamnose biosynthesis I	0.0437273	0.021045	0.00691689	0.0151879	0.191185	0.0348838	0.0042325	0.0271208	0.0430374		0.163622	0.0551433	0.0240998	0.279819	0.0759719	0.00675207	0.100901		0.0059114	0.00158176	0.00808586	0.0105539	0.00531279	0.0036266	0.00201755	0.00347543	0.00507066
PWY-5417	catechol degradation III (ortho-cleavage pathway)	0.00102876	0.00379025	0.000824708	0.00438946	0.00404447	0.000537645	2.43027e-05	0.000214933	0.00185682		0.352854	0.013747	0.00266553	0.544305	0.00594208	0.00184509	0.15356		0.000557997	5.07635e-05	0.000733427	0.00174993	0.000954472	0.000773205	0.000498927	0.000526584	0.000730664
PWY-5431	aromatic compounds degradation via &beta;-ketoadipate	0.00102876	0.00379025	0.000824708	0.00438946	0.00404447	0.000537645	2.43027e-05	0.000214933	0.00185682		0.352854	0.013747	0.00266553	0.544305	0.00594208	0.00184509	0.15356		0.000557997	5.07635e-05	0.000733427	0.00174993	0.000954472	0.000773205	0.000498927	0.000526584	0.000730664
CATECHOL-ORTHO-CLEAVAGE-PWY	catechol degradation to &beta;-ketoadipate	0.00119847	0.0121118	0.00101071	0.00452392	0.00348109	0.00054635	2.39493e-05	0.000169245	0.00288319		0.32456	0.0211158	0.00849741	0.500576	0.0155593	0.0028668	0.145529		0.0018214	6.48645e-05	0.00157387	0.00642495	0.0014865	0.00113472	0.00057001	0.000671269	0.00171845
PWY-5747	2-methylcitrate cycle II	0.0035872	0.0113449	0.00098325	0.00462214	0.135908	0.00176319	6.52915e-05	0.00130049	0.0199468		0.28683	0.0186337	0.00771172	0.395322	0.0155245	0.00300797	0.121172		0.00187002	0.000110408	0.00257021	0.00669828	0.00166673	0.000976173	0.000524239	0.0010685	0.00193557
PROTOCATECHUATE-ORTHO-CLEAVAGE-PWY	protocatechuate degradation II (ortho-cleavage pathway)	0.00309486	0.0171903	0.00145206	0.00615787	0.0155813	0.00206094	0	0.00119453	0.00584149		0.237266	0.0464376	0.0203667	0.42339	0.0558541	0.00687498	0.131698		0.00344314	0.000544506	0.00307897	0.0138729	0.00308197	0.00226774	0.0014794	0.00170183	0.00368381
NAD-BIOSYNTHESIS-II	NAD salvage pathway II	0.00249626	0.00324381	0.000312241	0.00368287	0.0277635	0.00195506	0.000122736	0.000923898	0.00506255		0.349068	0.0104173	0.000698913	0.409568	0.00114142	0.000334923	0.128538		0.000232922	4.29619e-05	0.000349362	6.02929e-05	0.000461131	0.000163122	0.000164672	0.000647903	0.000265296
TYRFUMCAT-PWY	L-tyrosine degradation I	0.00247882	0.00230711	0.000729	0.0050859	0.131485	0.00143769	4.76358e-05	0.000846575	0.0180522		0.260454	0.0123319	0.00465335	0.344168	0.0118359	0.00157038	0.105836		0.00202133	0.000421602	0.00225243	0.00109467	0.00251116	0.00104534	0.000525106	0.00105875	0.0013663
PWY-6317	galactose degradation I (Leloir pathway)	0.0752653	0.032383	0.0122706	0.0107281	0.0626375	0.0605917	0.00782412	0.0483249	0.0387532		0.107939	0.0678413	0.0269595	0.130797	0.0752525	0.0145989	0.0705648		0.00512004	0.000507762	0.00665716	0.0167733	0.00441341	0.00434606	0.00136461	0.00281596	0.00524978
P441-PWY	superpathway of N-acetylneuraminate degradation	0.0137326	0.0302598	0.00630212	0.0154249	0.10118	0.00884443	0.000489345	0.0174448	0.0242097		0.214113	0.0742796	0.0136483	0.135138	0.0830558	0.0100224	0.0883763		0.00417378	0	0.00153565	0.00504006	0.00264764	0.00183728	0.000904023	0.00135709	0.00218694
PWY-5104	L-isoleucine biosynthesis IV	0.0069494	0.0260179	0.00119061	0.00619579	0.223094	0.00518047	0.00061074	0.0162739	0.0356891		0.123459	0.0412922	0.0208583	0.168378	0.0488195	0.00951473	0.0687203		0.0049557	0.000755341	0.00641202	0.0151415	0.00401343	0.00285826	0.00102204	0.00267534	0.0047292
PWY-6182	superpathway of salicylate degradation	0.0009082	0.00417889	0.000780824	0.0036295	0.00373926	0.000436144	1.58041e-05	0.000221318	0.00173874		0.302775	0.0136451	0.00290514	0.36794	0.00649203	0.00200126	0.11596		0.000618007	5.7841e-05	0.000776053	0.00191843	0.0009905	0.00080522	0.000460828	0.000541389	0.000771034
PWY-6737	starch degradation V	0.0542459	0.029176	0.00882669	0.0122874	0.100797	0.0439018	0.00561983	0.0383551	0.0366512		0.0760131	0.0576515	0.0236071	0.130252	0.0664442	0.0100798	0.0606747		0.00556998	0.00110497	0.00731066	0.0138882	0.00481943	0.00374247	0.00123797	0.00321006	0.00511047
PWY-6185	4-methylcatechol degradation (ortho cleavage)	0.0010193	0.00183068	0.000809313	0.00351065	0.00437561	0.000405873	1.44967e-05	0.000217065	0.00152287		0.298831	0.00906435	0.00113443	0.336753	0.003949	0.00169005	0.10857		0.000342139	0	0.000183372	0.000138169	0.000875732	0.000724184	0.000499816	9.55457e-05	0.00035737
GLYCOGENSYNTH-PWY	glycogen biosynthesis I (from ADP-D-Glucose)	0.0402455	0.0219459	0.00683082	0.0100746	0.0624179	0.0326518	0.00395785	0.026365	0.0255611		0.0774268	0.0762415	0.023487	0.135468	0.0631112	0.00846067	0.0640325		0.00567037	0.000950402	0.007813	0.0142135	0.00494294	0.00406498	0.00133864	0.0030275	0.00525267
PWY0-321	phenylacetate degradation I (aerobic)	0.00132138	0.00281623	0.000608078	0.00408579	0.00588821	0.000601277	1.25149e-05	0.000175793	0.00193866		0.296791	0.014446	0.00196693	0.287223	0.0069504	0.0027296	0.101684		0.000590794	0.000131218	0.000312402	0.000246529	0.0014416	0.00120559	0.000595243	0.000171494	0.000586858
GLUCOSE1PMETAB-PWY	glucose and glucose-1-phosphate degradation	0.00528523	0.0211119	0.00139163	0.00668127	0.237972	0.000410285	0	0.000828282	0.0342101		0.0798988	0.0272874	0.0151026	0.163576	0.0224455	0.00582863	0.0523566		0.00387585	0.000168041	0.00709844	0.013877	0.00374597	0.00262712	0.00092162	0.00165421	0.00424603
PWY-6892	thiazole biosynthesis I (E. coli)	0.0585568	0.00386308	0.000384718	0.0237002	0.0381265	0.00394468	0.000236117	0.0122991	0.0176389		0.175039	0.0781654	0.00142163	0.144337	0.00344181	0.000720377	0.0671875		0.00986541	0.000104091	0.0206867	0.0090264	0.00134256	0.000955254	0.000266217	0.000556138	0.00535035
PWY-5180	toluene degradation I (aerobic) (via o-cresol)	0.00210509	0.00185214	0.000778859	0.00235405	0.0335967	0.000820426	5.05099e-05	0.000189235	0.00521837		0.24089	0.0146314	0.00279339	0.25076	0.0177791	0.00160165	0.0880759		0.00104745	0	0.00220441	0.00247028	0.000760594	0.000101123	0.000414108	0.000677759	0.000959465
PWY-5182	toluene degradation II (aerobic) (via 4-methylcatechol)	0.00210509	0.00185214	0.000778859	0.00235405	0.0335967	0.000820426	5.05099e-05	0.000189235	0.00521837		0.24089	0.0146314	0.00279339	0.25076	0.0177791	0.00160165	0.0880759		0.00104745	0	0.00220441	0.00247028	0.000760594	0.000101123	0.000414108	0.000677759	0.000959465
GLYCOCAT-PWY	glycogen degradation I (bacterial)	0.0235057	0.0228228	0.00429141	0.00997553	0.095746	0.0120154	0.000910755	0.00944381	0.0223389		0.0760326	0.0577058	0.0229943	0.129327	0.0634604	0.00830122	0.0596369		0.00533946	0.000911311	0.00708578	0.0132856	0.004664	0.00362332	0.00118575	0.00305912	0.00489429
ALL-CHORISMATE-PWY	superpathway of chorismate metabolism	0.00135513	0.00434672	0	0.00441375	0.140264	0.00179414	0	0.000544416	0.0190898		0.176649	0.0375058	0.00928613	0.147748	0.010746	0.00168927	0.0639374		0.00426836	0	0.00228706	0.00429841	0.00286477	0.00312377	0.000375996	0.00233523	0.0024442
PWY0-42	2-methylcitrate cycle I	0.0043308	0.0113164	0.00114941	0.00409515	0.136001	0.00215864	8.11192e-05	0.00158972	0.0200903		0.128759	0.0184592	0.00762606	0.201327	0.0158033	0.00299655	0.0624952		0.00160597	0.000112855	0.00249958	0.00662238	0.00140083	0.000952827	0.000495396	0.00109562	0.00184818
PWY0-1479	tRNA processing	0.0025067	0.00649692	0.000375862	0.0117336	0.123988	0.00247386	0	0.00192809	0.0186879		0.129829	0.0345946	0.00633417	0.184664	0.00996327	0.00180238	0.0611979		0.00382034	0.000557072	0.0155052	0.000418272	0.00511065	0.00125117	0.000318526	0.00397775	0.00386987
PWY-5384	sucrose degradation IV (sucrose phosphorylase)	0.00521756	0.020892	0.00137024	0.00608093	0.190814	0.000409702	0	0.00393385	0.0285898		0.0712504	0.0250448	0.0120766	0.131024	0.0213964	0.00581349	0.0444342		0.00290909	0.000151296	0.00533241	0.0104364	0.00281151	0.00199427	0.000691342	0.00129647	0.00320285
PWY0-1277	3-phenylpropanoate and 3-(3-hydroxyphenyl)propanoate degradation	0.000562247	0.00106651	0	0.00112965	0.000806922	0	1.47003e-05	0	0.000447503		0.241927	0.00807359	0.000815932	0.251971	0.00509295	0.000482544	0.0847272		0	0	0.000908093	0	5.92483e-05	0	0.000221703	0.000167935	0.000169622
PWY-5415	catechol degradation I (meta-cleavage pathway)	0.000597479	0.00139684	0.000652081	0.0018402	0.00118312	0.000282039	1.64889e-05	9.58447e-05	0.000758011		0.231753	0.0122821	0.00197626	0.23857	0.0118843	0.00103161	0.0829163		0.000898329	0	0.00152055	0.00207175	0.000672663	1.00046e-05	0.000388987	0.000465789	0.00075351
HCAMHPDEG-PWY	3-phenylpropanoate and 3-(3-hydroxyphenyl)propanoate degradation to 2-oxopent-4-enoate	0.000432112	0.000736888	0	0.000597865	0.000355161	0	1.00428e-05	0	0.000266508		0.239987	0.00475134	0.000312463	0.250033	0.0019848	0.000198517	0.0828779		0	0	0.000412427	0	1.60059e-05	0	0.00010727	5.88209e-05	7.43155e-05
PWY-6690	cinnamate and 3-hydroxycinnamate degradation to 2-oxopent-4-enoate	0.000432112	0.000736888	0	0.000597865	0.000355161	0	1.00428e-05	0	0.000266508		0.239987	0.00475134	0.000312463	0.250033	0.0019848	0.000198517	0.0828779		0	0	0.000412427	0	1.60059e-05	0	0.00010727	5.88209e-05	7.43155e-05
P461-PWY	hexitol fermentation to lactate, formate, ethanol and acetate	0.0068786	0.0152096	0.00349162	0.00919018	0.0624159	0.0045094	0.000166344	0.00880121	0.0138329		0.158118	0.0488691	0.00867259	0.0944107	0.0499912	0.00485153	0.0608189		0.00339452	0	0.00236783	0.00472787	0.0030619	0.00195488	0.000855547	0.00133573	0.00221228
PWY-5505	L-glutamate and L-glutamine biosynthesis	0.0023428	0.00161071	0.000737522	0.00396294	0.00831035	0.00146397	3.81745e-05	0.00228783	0.00259429		0.13419	0.0292366	0.0104859	0.217798	0.0377479	0.00410566	0.0722606		0.00413512	0.000867878	0.00372155	0.00408905	0.00309044	0.00236176	0.000319548	0.00264551	0.00265386
COBALSYN-PWY	adenosylcobalamin salvage from cobinamide I	0.00755384	0.00320589	0.00201525	0.00675904	0.0287458	0.00598871	0.000356227	0.00551986	0.00751808		0.108129	0.0254245	0.00941941	0.21699	0.0342725	0.00357778	0.0663023		0.00228367	0.000454848	0.0037658	0.00403485	0.00235626	0.001921	0.000562585	0.0012503	0.00207867
PWY-5181	toluene degradation III (aerobic) (via p-cresol)	0.00121019	0.00274321	0.000786178	0.00344588	0.00730546	0.000558098	0	0.000340516	0.00204869		0.149812	0.012609	0.00175071	0.263372	0.00620958	0.00240916	0.0726938		0.00050085	0	0.000279113	0.000219527	0.00109595	0.000929811	0.000589708	0.000147538	0.000470312
PWY-7007	methyl ketone biosynthesis	0.0547922	0.0231201	0.00772352	0.00753025	0.0300873	0.0469859	0.00571424	0.0336182	0.0261965		0.0518861	0.0497352	0.0223223	0.0219175	0.0571701	0.00732228	0.0350589		0.00383185	0.00064557	0.00474207	0.0173283	0.0032794	0.0021688	0.00121948	0.00196922	0.00439808
PWY-6383	mono-trans, poly-cis decaprenyl phosphate biosynthesis	0.0542106	0.0239995	0.00842591	0.00721904	0.0295788	0.0446549	0.00563241	0.0343397	0.0260076		0.0558005	0.0476582	0.0190818	0.0228541	0.0616265	0.00788106	0.035817		0.00340535	0.000667538	0.00369441	0.0125171	0.00247419	0.00193209	0.000944488	0.00146877	0.003388
P23-PWY	reductive TCA cycle I	0.0192983	0.0197508	0.000974128	0.00519133	0.0925377	0.0144287	0.000291252	0.035418	0.0234863		0.0827036	0.0148011	0.0105988	0.101117	0.0258218	0.00511306	0.0400259		0.000975624	0.000353763	0.00686895	0	0.00571595	0.0010287	0.0021776	0.000848062	0.00224608
ARG-SYN	superpathway of arginine and polyamine biosynthesis	0.00614441	0.00222499	0.00187667	0.00761634	0.122391	0.00162549	0	0.00277885	0.0180822		0.0934205	0.0257604	0.0057661	0.12882	0.0192841	0.0042847	0.0462227		0.00290943	6.30909e-05	0.0086705	0.00231295	0.00235474	0.00199608	0.000839425	0.00151843	0.00258308
ENTBACSYN-PWY	enterobactin biosynthesis	0.0103696	0.00277139	0.00173092	0.0118096	0.144758	0.00800227	0	0.000653849	0.0225119		0.094229	0.034376	0.00775094	0.0697794	0.0266389	0.00804554	0.0401366		0.00313184	0.00147141	0.00448163	0.00298212	0.00273723	0.00160454	0.00110042	0.00119353	0.00233784
P108-PWY	pyruvate fermentation to propanoate I	0.0151164	0.00497414	0.00270781	0.0111256	0.0117464	0.0117705	0.000720154	0.0102172	0.00854729		0.0760307	0.0676159	0.0255257	0.0464293	0.091272	0.00912007	0.0526656		0.006605	0.000916199	0.0078267	0.0117234	0.00613265	0.00592797	0.00118434	0.00432756	0.00558048
PWY-6507	4-deoxy-L-threo-hex-4-enopyranuronate degradation	0.00213095	0.00293074	0.000446337	0.00150177	0.204398	0.00100485	0.00030539	0.00398495	0.0270878		0.0523323	0.011493	0.00320498	0.106526	0.0125348	0.00392326	0.0316691		0.000743182	0	0.00372097	0.00154056	0.000776123	0.00116394	0.000142738	0.000973582	0.00113264
PWY-7242	D-fructuronate degradation	0.00498184	0.00750556	0.00126176	0.00637771	0.0711343	0.00262495	0.000609437	0.0131859	0.0134602		0.0754951	0.0246639	0.0101583	0.123728	0.0274715	0.00542792	0.0444908		0.00245609	0.000494722	0.00463196	0.0031334	0.00228152	0.00186724	0.000209727	0.0012387	0.00203917
PWY-6269	adenosylcobalamin salvage from cobinamide II	0.0044699	0.00250759	0.00150623	0.00572289	0.025716	0.00193381	3.23003e-05	0.00246918	0.00554474		0.0968826	0.0170673	0.00535518	0.174642	0.0183327	0.00284302	0.0525205		0.00179454	0.000449087	0.00280908	0.00239333	0.00222359	0.00173418	0.000544269	0.00109574	0.00163048
PWY-5845	superpathway of menaquinol-9 biosynthesis	0.000634838	0.00256055	0	0.00213134	0.0882747	0.000874962	0	0.000276083	0.0118441		0.128225	0.0207941	0.00539931	0.096265	0.00534616	0.000810494	0.0428067		0.00250495	0.000205064	0.00118324	0.00319108	0.00155526	0.00201601	0.000181192	0.0015259	0.00154534
PWY-5850	superpathway of menaquinol-6 biosynthesis I	0.000634838	0.00256055	0	0.00213134	0.0882747	0.000874962	0	0.000276083	0.0118441		0.128225	0.0207941	0.00539931	0.096265	0.00534616	0.000810494	0.0428067		0.00250495	0	0.00118324	0.00319108	0.00155526	0.00201601	0.000181192	0.0015259	0.0015197
PWY-5896	superpathway of menaquinol-10 biosynthesis	0.000634838	0.00256055	0	0.00213134	0.0882747	0.000874962	0	0.000276083	0.0118441		0.128225	0.0207941	0.00539931	0.096265	0.00534616	0.000810494	0.0428067		0.00250495	0	0.00118324	0.00319108	0.00155526	0.00201601	0.000181192	0.0015259	0.0015197
PWY-6470	peptidoglycan biosynthesis V (&beta;-lactam resistance)	0.00706406	0.00618741	0.000425448	0.00651742	0.00403617	0.00335079	0.000637732	0.0125652	0.00509803		0.16179	0.0293535	0.00879721	0.0696885	0.0280181	0.00294512	0.0500987		0.00189763	0	0.00250208	0.00840329	0.00303429	0.0031267	0.00084727	0.00213616	0.00274343
PWY-5509	adenosylcobalamin biosynthesis from cobyrinate a,c-diamide I	0.00449344	0.00251178	0.00150983	0.00571409	0.0250036	0.00196063	3.29476e-05	0.00249367	0.00546501		0.0944503	0.0170478	0.00537885	0.167413	0.0184483	0.00284019	0.0509297		0.00179176	0.000447833	0.00281598	0.00240546	0.00220683	0.00173106	0.000539475	0.00108922	0.00162845
POLYAMSYN-PWY	superpathway of polyamine biosynthesis I	0.00314085	0.00112369	0.000972537	0.00427797	0.164383	0.000819153	0	0.00140594	0.0220154		0.0528587	0.0140805	0.0031773	0.081609	0.0102565	0.00222033	0.0273671		0.00164367	3.26855e-05	0.00460058	0.00124792	0.00153163	0.00133307	0.000638168	0.00100718	0.00150436
PWY-6071	superpathway of phenylethylamine degradation	0.00048685	0.000687998	0.000435604	0.00111134	0.0050229	0.000331485	1.21936e-05	0.000133777	0.00102777		0.136096	0.0118294	0.00154581	0.180289	0.0059412	0.00230348	0.0563341		0.000405196	0.00012981	0.0003229	0.000222433	0.000571065	0.000391424	0.000298722	0.000135564	0.000309639
KDO-NAGLIPASYN-PWY	superpathway of (Kdo)2-lipid A biosynthesis	0.00113023	0.00310437	4.3028e-05	0.00410112	0.0842197	0.000294187	0	0.000183882	0.0116346		0.0892695	0.01167	0.00092402	0.14038	0.00116151	0.000249448	0.040609		0	0	0	0	0.00338751	0.000325772	0.000138601	0.000831363	0.000585406
NADSYN-PWY	NAD biosynthesis II (from tryptophan)	0.00275893	0	0.000123609	0.00182275	0.179417	0.000470186	0	0	0.023074		0.0330607	0.0060679	0.00202643	0.0538684	0.00517946	0.000633213	0.016806		0.00135723	5.62524e-05	0.00299881	0.00151658	0.000874432	0.000108382	0	0.000835936	0.000968453
PWY-181	photorespiration	0.00269512	0.00244775	0.000149489	0.00933618	0.00157859	0.0024585	8.80329e-05	0.00154764	0.00253766		0.109504	0.0386908	0.00824429	0.0518266	0.0150766	0.00695539	0.038383		0.00288946	0.000565382	0.00278808	0.00137459	0.00381269	0.00226999	0.00112681	0.00226574	0.00213659
PWY-5862	superpathway of demethylmenaquinol-9 biosynthesis	0.00042332	0.00170883	0	0.00142174	0.0613764	0.000583477	0	0.000184076	0.00821223		0.092245	0.0139639	0.0036049	0.068255	0.00357114	0.000540507	0.0303634		0.00167105	0.000136715	0.000789072	0.00212917	0.00103725	0.0013447	0.0001208	0.00101766	0.0010308
PWY-5860	superpathway of demethylmenaquinol-6 biosynthesis I	0.00042332	0.00170883	0	0.00142174	0.0613764	0.000583477	0	0.000184076	0.00821223		0.092245	0.0139639	0.0036049	0.068255	0.00357114	0.000540507	0.0303634		0.00167105	0	0.000789072	0.00212917	0.00103725	0.0013447	0.0001208	0.00101766	0.00101371
PWY1G-0	mycothiol biosynthesis	0.0292887	0.0122399	0.00433665	0.00401519	0.0155166	0.0245453	0.00293801	0.0174048	0.0137856		0.0311497	0.0282526	0.0128564	0.0122177	0.0379312	0.00420979	0.0211029		0.00218985	0.000325001	0.00249165	0.00884088	0.00156493	0.00127613	0.000486756	0.0011408	0.0022895
P281-PWY	3-phenylpropanoate degradation	3.12715e-05	0.000537277	0	0.000830273	0.000236826	0.000205829	0	0	0.000230185		0.0602951	0.00817633	0.0036432	0.163733	0.0108378	0.00136193	0.0413411		0.00101748	0	0.000696925	0.000779898	0.000797435	0.000633108	2.68427e-05	0.000483362	0.000554381
GALACTUROCAT-PWY	D-galacturonate degradation I	0.000657285	0.00327933	2.38455e-05	0.0020002	0.0228684	0.000833117	0.000254679	0.00348985	0.00417584		0.0634405	0.0135583	0.0041063	0.108909	0.0141431	0.00510102	0.0348763		0.00084782	6.20119e-05	0.00277151	0.00129253	0.00123944	0.00127356	0.000123048	0.00101778	0.00107846
PWY-5971	palmitate biosynthesis II (bacteria and plants)	0.0155028	0.0126759	0.00514656	0.0268951	0.0409625	0.00682167	0.000292782	0.00929388	0.0146989		0.0233301	0.031515	0.0116602	0.0180978	0.0186612	0.00470726	0.0179953		0.0055783	0.00128595	0.00756413	0	0	0.00184668	0.0014283	0.00257697	0.00253504
PWY-5705	allantoin degradation to glyoxylate III	0.000884891	0.000725684	0.000134394	0.00216023	0.00983739	0.000436275	1.19246e-05	0.000378101	0.00182111		0.0764014	0.0148781	0.00529669	0.0837154	0.0147247	0.00345026	0.0330777		0.00168498	0.000269289	0.00097287	0.00160203	0.00150664	0.00104885	0.000412068	0.000726044	0.00102785
PWY-6629	superpathway of L-tryptophan biosynthesis	0.000409508	0	0	0.000158693	0.000164178	0	0	0.000276142	0.000126065		0.0792864	0.000641531	0	0.13346	5.09102e-05	0	0.0355731		0	0	0	0	0	0	0	0	0
GLUCUROCAT-PWY	superpathway of &beta;-D-glucuronide and D-glucuronate degradation	0.000807708	0.00328914	2.84426e-05	0.00227838	0.0225802	0.00091793	9.66071e-05	0.00385398	0.00423155		0.0458485	0.0169149	0.00455121	0.0748196	0.0156242	0.003697	0.0269092		0.000917735	7.1894e-05	0.00303824	0.00143441	0.00123665	0.00120925	9.05795e-05	0.000795008	0.00109922
PWY-5651	L-tryptophan degradation to 2-amino-3-carboxymuconate semialdehyde	0.0017265	0	7.72589e-05	0.00113988	0.125676	0.000293923	0	0	0.0161143		0.0212893	0.00380219	0.00126732	0.035599	0.00324499	0.000395973	0.0109331		0.000848604	3.51586e-05	0.00187593	0.000948289	0.000546658	6.77409e-05	0	0.000522585	0.000605621
P124-PWY	Bifidobacterium shunt	0.00368203	0.00541389	0.00146766	0.00345559	0.0193669	0.00420941	0.000807524	0.00772128	0.00576553		0.0131961	0.0285896	0.0120192	0.0242167	0.0564381	0.00421102	0.0231118		0.00236328	0.000756867	0.00231377	0.00224853	0.000797144	0.00264053	0.000386083	0.00141382	0.001615
PWY-7616	methanol oxidation to carbon dioxide	0.00221867	0.0166093	0.00140805	0.00319295	0.00137696	0.00143121	0	0.00017892	0.003302		0.0361253	0.0304013	0.0141184	0.0258176	0.0374384	0.00531795	0.0248698		0.00238467	4.80241e-05	0.00176093	0.00956443	0.00182103	0.00158294	0.000857751	0.000886078	0.00236323
PWY-6590	superpathway of Clostridium acetobutylicum acidogenic fermentation	0.00770313	0.00815904	0.0005578	0.00297486	0.00717123	0.00565817	0.000391903	0.0155877	0.00602548		0.0496309	0.00868692	0.00548462	0.0522133	0.0150365	0.0027679	0.0223033		0.000573227	0	0.00162034	0	0.00182957	0.000526338	0.000679424	0.000431165	0.000707508
PWY-7013	L-1,2-propanediol degradation	9.70774e-05	0.000887957	0	0	0.0012849	0	0	4.6037e-05	0.000289496		0.054977	0.00840547	0.00610865	0.0856117	0.0251515	0.00112652	0.0302301		0	0	0.000796849	0.000250246	4.28451e-05	0	4.95693e-05	0	0.000142439
PWY-7237	myo-, chiro- and scillo-inositol degradation	0.00150061	0.000996114	0.000938634	0.00264282	0.00136227	0.00104548	0	0.000856315	0.00116778		0.0178155	0.0364237	0.0177027	0.0247223	0.0365204	0.00989821	0.0238471		0.0038987	0.000353806	0.00438076	0.0127891	0.00306449	0.00247672	0.000941577	0.00122788	0.00364162
CRNFORCAT-PWY	creatinine degradation I	0.000272791	0.000949951	0	0.00214722	0.000631544	0.000498923	0	0.000332479	0.000604114		0.0526825	0.0184026	0.00988169	0.0471384	0.0177364	0.00398124	0.0249705		0.00265442	0.000136564	0.00182658	0.00739289	0.00210581	0.00145837	0.000649403	0.00104364	0.00215846
ARGDEG-PWY	superpathway of L-arginine, putrescine, and 4-aminobutanoate degradation	0	0.000132563	0	0	0.0355942	0.000118766	0	7.99901e-05	0.0044907		0.0508973	0.00303603	0.000212094	0.074842	0.000340124	0	0.0215546		0	0	0	0	0.000393635	0	0	0	4.92043e-05
ORNARGDEG-PWY	superpathway of L-arginine and L-ornithine degradation	0	0.000132563	0	0	0.0355942	0.000118766	0	7.99901e-05	0.0044907		0.0508973	0.00303603	0.000212094	0.074842	0.000340124	0	0.0215546		0	0	0	0	0.000393635	0	0	0	4.92043e-05
P122-PWY	heterolactic fermentation	0.00319301	0.00455104	0.00125367	0.0029779	0.0171734	0.00363753	0.000688642	0.00648264	0.00499473		0.0115362	0.0245212	0.0089312	0.0212159	0.0432945	0.00342522	0.0188207		0.00212325	0.000306862	0.00209883	0.00204074	0.000718175	0.00207121	0.000323563	0.00125894	0.0013677
POLYAMINSYN3-PWY	superpathway of polyamine biosynthesis II	0.00198843	0.000701493	0.0005201	0.00282178	0.00197785	0.00061327	0	0.00121358	0.00122956		0.0488038	0.00936656	0.00255424	0.0762721	0.00892998	0.00162677	0.0245922		0.0009839	3.18223e-05	0.00133325	0.00107899	0.00129461	0.000553342	0.000423021	0.000537093	0.000779504
GALACT-GLUCUROCAT-PWY	superpathway of hexuronide and hexuronate degradation	0.000596829	0.00218977	2.13976e-05	0.000661264	0.0187445	0.000426293	0.000110144	0.00301447	0.00322059		0.0405211	0.00796203	0.0021297	0.0737839	0.00628184	0.00201754	0.022116		0.000418772	0	0.000728175	0.000680323	0.000424305	0.000698369	8.34206e-05	0.000519573	0.000444117
PWY-7376	cob(II)yrinate a,c-diamide biosynthesis II (late cobalt incorporation)	0.00449374	0.00224465	0.00141494	0.00427523	0.00560331	0.00333867	0	0.00298626	0.0030446		0.0347537	0.014275	0.00529673	0.0511163	0.0180954	0.0021435	0.0209468		0.00178061	0.000140479	0.00189578	0.00233769	0.00145236	0.000917766	0.000226736	0.000798735	0.00119377
PWY-6263	superpathway of menaquinol-8 biosynthesis II	0.00129275	0	0	0.000416223	0.000368544	0.00112283	0	0	0.000400044		0.0395757	0.00514921	0.00165423	0.0873794	0.0152791	0.000479947	0.0249196		0.000881862	0	0.000271705	0.000250575	0.00034825	0.000881616	0	0.000293823	0.000365979
ORNDEG-PWY	superpathway of ornithine degradation	0	0.000139896	0	0	0.0238973	0.000105396	0	0	0.00301783		0.0452392	0.00348853	0.00175749	0.0719007	0.00782236	0	0.0217014		0	0	0	0	0.000932503	0	0	0	0.000116563
CENTFERM-PWY	pyruvate fermentation to butanoate	0.00604621	0.00637163	0.000435025	0.00235941	0.00564048	0.00443869	0.000305501	0.0122327	0.0047287		0.0398497	0.00686835	0.00448903	0.0419694	0.0119395	0.00215563	0.0178786		0.000457358	0	0.00138622	0	0.00160397	0.000426953	0.000529393	0.000350946	0.000594354
PWY-5676	acetyl-CoA fermentation to butanoate II	0.00100277	0.00161217	0.000378131	0.00306698	0.00678524	0.00179308	7.5544e-05	0.000759393	0.00193416		0.039189	0.0117552	0.00335263	0.0516497	0.0115012	0.00443599	0.0203139		0.00125032	0.000621755	0.000702962	0.000582122	0.00098715	0.00103505	0.000444348	0.000620728	0.000780554
AST-PWY	L-arginine degradation II (AST pathway)	0.000395256	0.000465575	0.000332373	0.000971091	0.0146129	0.000216316	0	0.000458927	0.00218156		0.044114	0.00389148	0.000467626	0.0749347	0.00062274	4.36265e-05	0.020679		0.000168694	2.21129e-05	0.000120047	0.000131731	0.000748102	0.000291122	9.38676e-05	0.000112874	0.000211069
PWY-5183	superpathway of aerobic toluene degradation	0.000484164	0.000601941	0.000501943	0.000263759	0.00072791	0.000347139	0	0	0.000365857		0.0429192	0.0120467	0.0013363	0.0755514	0.00613242	0.000588688	0.0230958		0	0	0	0.000415033	0	0	0.000289077	0.000188666	0.000111597
PWY-5178	toluene degradation IV (aerobic) (via catechol)	0.000372567	0.000556761	0.000424041	0.00109757	0.000731853	0.000262936	1.3609e-05	8.58102e-05	0.000443143		0.0391105	0.0123668	0.00281821	0.064852	0.00974711	0.00136532	0.02171		0.00106089	0	0.00133355	0.00285079	0.00082795	1.78667e-05	0.000409312	0.000446808	0.000868395
PWY-7003	glycerol degradation to butanol	0.0005617	0.00269256	5.70094e-05	0.00099334	0.00288382	0.00138721	0	0.00160472	0.00127254		0.045022	0.00929171	0.00310413	0.0536803	0.0102378	0.00271177	0.0206746		0.000459052	0	0.00120087	0	0.000995007	0.00065231	9.63315e-05	0.000308772	0.000464042
PWY-7431	aromatic biogenic amine degradation (bacteria)	0.00156884	0.000959412	0.00057605	0.00192094	0.00102766	0.00127069	4.25048e-05	0.000115514	0.000935202		0.038977	0.0138988	0.00371453	0.0468797	0.01816	0.0015012	0.0205219		0.0015594	4.96575e-05	0.00149719	0.00110034	0.000785824	0.000642755	0.000489372	0.000335407	0.000807492
PWY-6397	mycolyl-arabinogalactan-peptidoglycan complex biosynthesis	0.0295479	0.00216596	0.00428029	0.00305656	0.0158379	0.0247968	0.00300427	0.0180188	0.0125886		0.00819702	0.00808233	0.00116657	0.00228117	0.00582449	0.00022108	0.00429544		0.000566152	0	0.000830282	0.000868246	0.000182488	7.55979e-06	0.000135803	0.000166465	0.000344625
RHAMCAT-PWY	L-rhamnose degradation I	0.000534169	0.00155318	0.000232514	0.000751572	0.0125741	0.000647559	0	0.00205665	0.00229372		0.0207186	0.0141427	0.00594196	0.0376672	0.0174986	0.00305926	0.0165047		0.00118578	0	0.00144593	0.0044596	0.000912311	0.000970881	0.00041388	0.000409192	0.0012247
PWY-5028	L-histidine degradation II	0.000739703	0.000366278	0.000185999	0.00206681	0.0019432	0.000263759	0	0.000494519	0.000757533		0.0316035	0.0103825	0.00272447	0.0558088	0.00931933	0.000940071	0.0184631		0.00130539	0	0.00243659	0.00123413	0.000702566	0.000441357	4.12509e-05	0.000565447	0.000840841
3-HYDROXYPHENYLACETATE-DEGRADATION-PWY	4-hydroxyphenylacetate degradation	0.000167508	0.000230915	0.000551063	0.00140239	0.00516817	0	0	0	0.000940006		0.0465015	0.00364699	0.000383547	0.0525047	0.00320139	0.00154418	0.0179637		6.72628e-05	2.10253e-05	0	0.00031245	0.000257309	1.35492e-05	9.37174e-05	0.000308173	0.000134186
PWY0-41	allantoin degradation IV (anaerobic)	0.000459746	0	0	0.000978572	0.000253783	0.000399251	0	5.83494e-05	0.000268713		0.0464603	0.00582773	0.00151415	0.0550756	0.000477698	0.00224138	0.0185995		0	0	0	0	4.17357e-05	0.000115995	0	0.000291273	5.61255e-05
PWY-7315	dTDP-N-acetylthomosamine biosynthesis	0.000175931	0.000139625	1.07627e-05	0.000180116	0.0235232	7.36141e-05	0	4.60115e-05	0.00301866		0.027788	0.00336678	0.000525805	0.0444522	0.00127215	0.000161412	0.0129277		0.000161777	6.92131e-05	0	6.96292e-05	0.000281064	0	0.000204085	0.000213376	0.000124893
LPSSYN-PWY	superpathway of lipopolysaccharide biosynthesis	0	0	0	0	0.000109254	0	0	9.2037e-05	2.51614e-05		0.0345309	0.00483146	0.000324447	0.0609515	0	0	0.016773		0	0	0	0	0	0	0	0	0
PWY-6562	norspermidine biosynthesis	0.000353515	0.00131697	0.00043311	0.00307924	0.000540327	0.00140214	5.4692e-05	0.000303496	0.000935436		0.0314711	0.00239675	0.00165835	0.0446926	0.0033401	0.000657448	0.0140361		0.000935424	3.74442e-05	0.00217263	0.000665152	0.000868351	0.000589262	0.000371395	0.000569404	0.000776132
P562-PWY	myo-inositol degradation I	0.00124287	0.00082133	0.000689708	0.00177466	0.000951467	0.00077467	0	0.00067179	0.000865811		0.0116041	0.0171671	0.00791014	0.0157361	0.0211771	0.00415232	0.0129578		0.00200293	0.000218527	0.00226196	0.00504609	0.00139991	0.00127542	0.000400574	0.000569008	0.0016468
KETOGLUCONMET-PWY	ketogluconate metabolism	0.000186524	0.000514052	1.07578e-05	0.00219872	0.00846096	0.000590865	0	0.000260621	0.00152781		0.0221991	0.015058	0.000823047	0.0344912	0.00272422	0.00140352	0.0127832		0.000860137	0	0.00135912	0.00103014	0.00113813	0.000668078	0.000132456	0.000668425	0.000732062
PWY0-1533	methylphosphonate degradation I	0.00196256	0.000743583	0.000321084	0.00397554	0.00537128	0.000599773	0	0.000264732	0.00165482		0.0229233	0.00827656	0.00305317	0.0229462	0.0095798	0.00122415	0.0113339		0.00187698	0.000558738	0.00180721	0.000473637	0.000986066	0.00090328	5.5447e-05	0.00053656	0.00089974
GLUCARDEG-PWY	D-glucarate degradation I	0.000116981	0.000145438	3.77803e-05	0.000276691	0.0127217	6.6288e-05	0	4.20651e-05	0.00167587		0.0212333	0.00487319	0.00114964	0.0342287	0.0067625	0.000460344	0.0114513		0.000145424	0	0	5.40648e-05	4.17546e-05	0.00015141	3.34905e-05	0.00015979	7.32417e-05
THREOCAT-PWY	superpathway of L-threonine metabolism	8.04096e-05	0.000487437	0	5.95917e-05	0.00187417	0	0	0	0.000312701		0.0350152	0.000993272	0	0.0432208	0.000300043	0	0.0132549		0	0	0	0	0	0	0	0	0
ECASYN-PWY	enterobacterial common antigen biosynthesis	7.0563e-05	0.000130937	1.00866e-05	6.27318e-05	0.0195416	6.889e-05	0	4.30205e-05	0.00249098		0.0236085	0.0025906	0.000149215	0.0353196	0.00016649	0	0.0103057		0	0	0	0	0.000131102	0	3.50358e-05	0	2.07672e-05
PWY-7377	cob(II)yrinate a,c-diamide biosynthesis I (early cobalt insertion)	0.000136774	0.00154437	0.000323012	0.000740952	0.00164257	0.000866592	0	0	0.000656784		0.0266144	0.00152834	0.000849795	0.040044	0.0010935	0.000595567	0.0117876		0.000190311	0	0.000467375	0	0.000361897	0	5.23114e-05	0	0.000133987
GALACTARDEG-PWY	D-galactarate degradation I	0.000108683	0.000137766	3.73932e-05	0.00027273	0.0125878	6.25129e-05	0	4.42131e-05	0.00165639		0.0209296	0.00429118	0.000919411	0.0338867	0.00264435	0.000455727	0.0105212		0.000148975	0	0	5.06232e-05	4.12471e-05	0.000133199	3.25931e-05	0.000156583	7.04025e-05
GLUCARGALACTSUPER-PWY	superpathway of D-glucarate and D-galactarate degradation	0.000108683	0.000137766	3.73932e-05	0.00027273	0.0125878	6.25129e-05	0	4.42131e-05	0.00165639		0.0209296	0.00429118	0.000919411	0.0338867	0.00264435	0.000455727	0.0105212		0.000148975	0	0	5.06232e-05	4.12471e-05	0.000133199	3.25931e-05	0.000156583	7.04025e-05
P101-PWY	ectoine biosynthesis	0.00158178	0.000349641	0.000831413	0.00312928	0.000993072	0.0017467	0	0	0.00107899		0.0183486	0.00742614	0.00163992	0.0138022	0.0150668	0.000577226	0.00947682		0.000810173	3.53803e-05	0.00342561	0.0011609	0.000497892	0.000496859	0.000481573	0.000552896	0.00093266
P381-PWY	adenosylcobalamin biosynthesis II (late cobalt incorporation)	0	0.000455664	0	0.00135623	0.00113548	0.000468993	0	0	0.000427045		0.0198647	0.00605848	0.000800336	0.0340924	0.0045774	0.00189459	0.0112147		0	0	0.000317733	0	0.000696657	0	0	0	0.000126799
P164-PWY	purine nucleobases degradation I (anaerobic)	0.00952254	0.00562258	0.00158374	0.00150629	0.00852034	0.00329916	6.61221e-05	0.00868282	0.00485045		0.000296838	0.00703041	0.00310086	0.00180449	0.0119856	0.00268661	0.00448414		0.000159774	0.00024632	0.00355442	0	0.000737793	0	0.000204474	0.000581311	0.000685511
DHGLUCONATE-PYR-CAT-PWY	glucose degradation (oxidative)	0.000258252	0.000328511	0.000441265	0.00127904	0.000604604	0.000205484	0	0.00012867	0.000405728		0.0211288	0.000241714	0	0.0426704	0.000187883	0	0.0107048		9.95902e-05	0	0	0.000115513	0.000331069	0.00021516	0	0	9.51665e-05
METHGLYUT-PWY	superpathway of methylglyoxal degradation	0.00231328	1.09965e-05	0.000198009	3.29029e-05	0.028778	4.23332e-06	0	0.000124691	0.00393277		0.01133	0.00263017	0.00016218	0.0172162	0.000135763	0	0.00524572		0	0	8.53154e-05	7.22883e-05	0.00028495	1.14789e-05	0.000113443	0	7.09345e-05
PWY-7374	1,4-dihydroxy-6-naphthoate biosynthesis I	0.000377739	0	0	0.000126971	0.000121243	0.000382304	0	0	0.000126032		0.0141044	0.00180226	0.000605138	0.0374257	0.0056545	0.000158024	0.00995834		0.000254633	0	0.000100796	0.000100117	0.00013758	0.000298166	0	0.000102933	0.000124278
PWY-7371	1,4-dihydroxy-6-naphthoate biosynthesis II	0.000431519	0	0	0.000138921	0.000122916	0.000374766	0	0	0.000133515		0.0141044	0.00174677	0.00060528	0.0374404	0.00531686	0.000161151	0.00989582		0.000328956	0	7.54095e-05	0.000110424	0.000126598	0.00029985	1.31033e-05	9.90441e-05	0.000131673
PWY-6588	pyruvate fermentation to acetone	0.000201301	0.00115085	2.07355e-05	0.000374711	0.000999375	0.000746721	0	0.000855274	0.000543621		0.0179268	0.0045847	0.00144821	0.0208024	0.00509067	0.00125422	0.00851783		0.000195854	0	0.000514147	0	0.00078137	0.000274036	0.000351488	0.000123736	0.000280079
PWY-5507	adenosylcobalamin biosynthesis I (early cobalt insertion)	0	0.000451056	0	0.000217043	0.000870066	0.000401721	0	0	0.000242486		0.018421	0.00202086	0.000582046	0.0312273	0.00144781	0.000819683	0.00908644		0	0	0.000258899	0	0.000254618	0	0	0	6.41897e-05
PWY-7255	ergothioneine biosynthesis I (bacteria)	0.00083798	0.000156175	0.000184506	0.000792549	0.000406037	0.000903523	0	0	0.000410096		0.0072128	0.00905305	0.0039116	0.0052394	0.0201967	0.000989837	0.00776723		0.000806437	0	0.00151702	0.00127168	0.00027446	0.000183886	0.000184281	0.000400848	0.000579827
PWY-4361	S-methyl-5-thio-&alpha;-D-ribose 1-phosphate degradation	0.000729243	1.11495e-05	0.000474938	0.00140357	2.53183e-05	0	0	0.00104599	0.000461276		0.0138325	0.00823378	0.000741082	0.0168864	0.0030003	0.00121266	0.00731778		6.5328e-05	0	0.000386928	0.000985616	0.00055541	0.00111219	0.000315126	0.000314897	0.000466937
FUC-RHAMCAT-PWY	superpathway of fucose and rhamnose degradation	0.000233595	0.000939016	5.48277e-05	0.000107739	0.00332249	0	0	9.65418e-05	0.000594276		0.0153723	0.00156047	0.000323686	0.0265162	0.00119031	0.000460247	0.00757054		0	0	9.99054e-05	0	0.000158515	0	7.23763e-05	0.000115476	5.5784e-05
PWY-3661	glycine betaine degradation I	0.000492403	0.00114911	0	0.00209963	0.000283272	0.000638291	0	0.00226728	0.000866249		0.002472	0.00911543	0.00473245	0.00113637	0.0166324	0.00174024	0.00597149		0.00191592	0.000595481	0.000938423	0.00142377	0.00151943	0.000667904	0	0.000774564	0.000979436
PWY0-1338	polymyxin resistance	0.000153428	0.000222299	0.000278675	0.000693691	0.00838681	0.000164252	0	8.28692e-05	0.00124775		0.0133317	0.00174968	0.000111964	0.0221816	0.000139115	0	0.00625234		6.79826e-05	0	0	0	0.000180218	0.000123902	0	0	4.65129e-05
FUCCAT-PWY	fucose degradation	0.000197253	0.000647505	9.70686e-05	8.25479e-05	0.00567514	0	0	4.40658e-05	0.000842948		0.0137192	0.000863477	0.000224877	0.0225984	0.000849284	0.000243052	0.00641639		0.000111195	0	4.75269e-05	0	0.000177717	0.000112594	4.59882e-05	0.000158155	8.16471e-05
PWY-6107	chlorosalicylate degradation	0	0	0	6.38311e-05	2.40865e-05	0	0	0	1.09897e-05		0.0275205	0.00159916	0.000684584	0.0105395	0.0026996	5.38662e-05	0.00718288		2.02973e-05	0	0	6.24721e-05	3.1924e-05	0	9.39823e-05	3.00576e-05	2.98417e-05
PWY-5430	meta cleavage pathway of aromatic compounds	0.000519361	4.35838e-05	0.000573143	0.00134667	0.000481768	0.000265934	1.45195e-05	0	0.000405623		0.0113779	0.00720013	0.00116128	0.00933894	0.00636705	0.000725704	0.0060285		0.000165436	0	0.00129768	0.000767213	9.19478e-05	1.25463e-05	0	0.00015829	0.000311639
PWY-7332	superpathway of UDP-N-acetylglucosamine-derived O-antigen building blocks biosynthesis	0.00128223	0	0	0.0051669	0.000152838	0.0011466	0	0.000182692	0.000991407		0.00424962	0.0100405	0.00306391	0.00441137	0.00637242	0.000882902	0.00483679		0	0	0.000882554	0	0.000225307	0.00272229	0.000242582	0.0003798	0.000556566
PWY-5420	catechol degradation II (meta-cleavage pathway)	0.000635012	3.07663e-05	0.000616539	0.00145764	0.00117468	0.000395502	1.9337e-05	0	0.000541184		0.00806446	0.00673866	0.00143163	0.00659476	0.00770489	0.00075679	0.0052152		0.000968616	0	0.00150895	0.00115868	0.000317164	1.25985e-05	0	0.000496604	0.000557827
PWY-1622	formaldehyde assimilation I (serine pathway)	0.000472053	0.000884343	0	0.00408628	0.000606343	0.000907169	0	0	0.000869524		0.00488529	0.00285881	0.00513842	0.00108026	0.00787472	0.00239318	0.00403845		0.000711498	0.000775257	0	0.00148783	0.00229445	0.00138696	0.000190448	0.00121856	0.00100813
PWY-7446	sulfoglycolysis	5.19845e-05	4.49567e-05	0	1.32306e-05	0.00930608	0	0	2.30192e-05	0.00117991		0.00923744	0.00093913	5.52262e-05	0.0182186	0.000577495	0	0.00483798		0	0	0	0	2.60134e-05	0	1.73301e-05	0	5.41793e-06
SUCSYN-PWY	sucrose biosynthesis I (from photosynthesis)	0	0	0	0	0	0.000728263	0	0	9.10329e-05		0.00438827	0.0130724	0.00204817	0.00306774	0.00558294	0.000223671	0.00473054		0.000978056	0	0	0.00248632	0.000872495	0.00121958	0.000426175	0.000857502	0.000855016
PWY-5941	glycogen degradation II (eukaryotic)	0.00040663	0.000649735	0.00077186	0.00194074	0.00101504	0.00037141	7.533e-05	0.000237642	0.000683548		0.000296072	0.00623524	0.00310956	0.00268652	0.012736	0.000679876	0.00429055		0.000498349	0	0.00305776	0	0.000421348	0.000424829	3.59136e-05	7.95567e-05	0.000564719
PWY-6728	methylaspartate cycle	0.000143634	0.00214261	0	0	0.000786526	0.00120313	0	0	0.000534488		0	0.00679423	0.00510956	0.000742785	0.0140427	0.00137277	0.00467701		0.000286452	0	0	0	0.000924219	5.13336e-05	0.00011984	0	0.000172731
DENITRIFICATION-PWY	nitrate reduction I (denitrification)	0.000287562	0.000479423	0.000337378	0.00258728	0.000591893	0.000351856	0	0	0.000579424		0.00790665	0.0032963	0.00229663	0.00541321	0.00373828	0.000841803	0.00391548		0.00120919	0.000375767	0.00060218	0.000826112	0.000913241	0.000548598	0.000238773	0.00051355	0.000653426
PWY-7527	L-methionine salvage cycle III	0.000996122	1.84503e-05	0.000280329	0.00152898	4.19047e-05	0	0	0.00062781	0.0004367		0.00316373	0.00954545	0.00109993	0.00498379	0.00451426	0.00138298	0.00411502		0.000105416	0	0.000604589	0.00105624	0.000604525	0.000801809	0.000327125	0.00041318	0.000489111
PWY-5419	catechol degradation to 2-oxopent-4-enoate II	0.000753787	1.77677e-05	0.000670566	0.00136334	0.00115531	0.000526158	3.40375e-05	0	0.00056512		0.00467487	0.0053064	0.00125489	0.00381107	0.00638015	0.000666939	0.00368239		0.00127976	0	0.00154944	0.000915528	0.000234807	3.59054e-05	0	0.000636895	0.000581542
PWY-5741	ethylmalonyl-CoA pathway	0.000318015	0.000875087	5.73281e-05	0.00236515	0.000410448	0.000745762	0	0	0.000596473		0.00229651	0.00355831	0.00252756	0.000984755	0.00615644	0.00123191	0.00279258		0.00110238	0.000653746	0.000676509	0.000684075	0.00121419	0.00088312	8.73921e-05	0.000659597	0.000745126
GLYCOL-GLYOXDEG-PWY	superpathway of glycol metabolism and degradation	0.000547328	0.000420618	1.90061e-05	2.63112e-05	0.00109104	0.000405129	0	0.000161978	0.000333926		0.00852079	0.000804765	0.000206817	0.0129623	0.000602244	0.000347332	0.00390738		9.76523e-05	0	0.000328127	0	7.83467e-05	0.000223024	0.000117438	5.66783e-05	0.000112658
PWY-5655	L-tryptophan degradation IX	0.000562509	0	0.000114199	0.00090347	0.00090824	0.000247104	0	0	0.00034194		0.00565964	0.00370708	0.000965595	0.0052809	0.00392817	0.000389775	0.00332186		0.000757987	0	0.00126578	0.000847357	0.000221084	1.67729e-05	0	0.000434421	0.000442925
P163-PWY	L-lysine fermentation to acetate and butanoate	0	0.000634346	0	0.000521166	0.00035044	0.00060187	0	0	0.000263478		7.9019e-05	0.00547277	0.00240232	0.000636319	0.0099109	0.000528108	0.00317157		0.000321018	0	0.00102444	0.00161619	0.000509081	0.000451301	5.1699e-05	0.000316215	0.000536243
PWY-1541	superpathway of taurine degradation	7.47507e-05	0.000700758	0	0.00173386	0.00030435	0.000516238	0	0.000348952	0.000459864		0.00236358	0.00299884	0.0020779	0.000899729	0.00503572	0.000986192	0.00239366		0.00101209	0.000576981	0.000419703	0.000703538	0.00116175	0.00049914	0	0.000590689	0.000620486
PWY-5531	chlorophyllide a biosynthesis II (anaerobic)	5.65888e-05	0.00043084	0	0.000489612	0	0	0	0	0.00012213		0.000261449	0.00384241	0.00389677	0	0.00915069	0.000685409	0.00297279		0.000861247	7.30502e-05	0.00146522	0.000121075	0.000467187	0.000324183	0.000129436	0.000251697	0.000461638
PWY-7159	chlorophyllide a biosynthesis III (aerobic, light independent)	5.65888e-05	0.00043084	0	0.000489612	0	0	0	0	0.00012213		0.000261449	0.00384241	0.00389677	0	0.00915069	0.000685409	0.00297279		0.000861247	7.30502e-05	0.00146522	0.000121075	0.000467187	0.000324183	0.000129436	0.000251697	0.000461638
PWY-4722	creatinine degradation II	0	0.0014123	0	0.00198275	0.000304043	0.000552573	0	0	0.000531459		0.00253714	0.00214062	0.00205758	0.000772355	0.00306326	0.00113472	0.00195095		0.00150199	0.000873186	0.000636151	0.000636545	0.00138315	0.000665946	0	0.000602926	0.000787488
PWY-722	nicotinate degradation I	1.59444e-05	2.53091e-05	7.31576e-05	9.09201e-05	0	0	0	5.78514e-05	3.28978e-05		0.00486053	0.00240908	0.000523226	0.00961233	0.00198701	0	0.00323203		0	0	0	5.27442e-05	0.000187328	0	0	0	3.0009e-05
GOLPDLCAT-PWY	superpathway of glycerol degradation to 1,3-propanediol	0.000539378	0.000250268	0.000261379	0.000197082	0.00149244	0.000498023	1.34558e-05	0	0.000406503		0.00983818	0.000582423	9.32376e-05	0.0039634	0.000338115	0.000104727	0.00248668		0	0	0.000512628	0	0	0	2.53504e-05	0	6.72472e-05
PWY-6505	L-tryptophan degradation XII (Geobacillus)	0.000460051	0	0	0.000791513	0.000393008	0.000247104	0	0	0.00023646		0.0026311	0.00370708	0.000875759	0.00354341	0.00392817	0.000348273	0.00250563		0.00018144	0	0.000819461	0.000514861	9.16426e-05	1.30567e-05	0	0.000116816	0.00021716
PWY490-3	nitrate reduction VI (assimilatory)	0.000198216	0.00162471	0.000544805	0.00046632	0.000509999	0.000307395	1.9129e-05	0	0.000458821		0.00349608	0.00298482	0.00126332	0.00236967	0.00254766	0.00017921	0.00214013		0.000356556	5.30704e-05	0	0.000177811	0.00019314	0.000292176	0.000153885	5.08781e-05	0.00015969
PWY-6404	superpathway of mycolyl-arabinogalactan-peptidoglycan complex biosynthesis	0	0.00145165	0	0	0	0	0	0	0.000181456		0.0018243	0.0019207	0.00160569	0.00358417	0.00388204	0.000386122	0.0022005		0	0	0.00217368	0	0.000309797	0	0.000279205	0	0.000345335
PWY-5005	biotin biosynthesis II	0.00134509	0.00111786	0.000295752	0.000190503	0	2.81069e-05	0	0	0.000372165		0.00294971	0.00169047	0.000162338	0.00464047	0.00235148	0.00184612	0.00227343		1.22258e-05	0	0	0	9.15061e-05	1.11869e-05	1.38085e-05	5.29127e-05	2.2705e-05
PWY-6876	isopropanol biosynthesis	0.000201301	5.30571e-05	0	0.000102256	3.27596e-05	0	0	0.000483579	0.000109119		0.00237277	0.0031296	0.00102133	0.00452571	0.00420457	0.000270169	0.00258736		0.00017446	0	0	0	5.6416e-05	6.87891e-06	3.83638e-05	9.87256e-05	4.68555e-05
PWY-5654	2-amino-3-carboxymuconate semialdehyde degradation to 2-oxopentenoate	0.000295497	0	0.00031666	0.000612834	0.000593101	0.000209622	0	0	0.000253464		0.00213896	0.00245865	0.000644808	0.00191044	0.00355457	0.000348346	0.00184263		0.000668861	0	0.00106991	0.000554266	9.97603e-05	1.8692e-05	0	0.000360095	0.000346448
PWY-5647	2-nitrobenzoate degradation I	0.000351154	0	8.24167e-05	0.00058858	0.000740502	0.000205453	0	0	0.000246013		0.00257025	0.00228246	0.000598157	0.00235101	0.00293261	0.000241028	0.00182925		0.000650002	0	0.00112964	0.000548477	0.000115448	2.00056e-05	0	0.000346274	0.000351231
PWY-6641	superpathway of sulfolactate degradation	6.29246e-05	0	0	0	0	0	0	0.000329838	4.90954e-05		0.002889	0.00255121	0.00106909	0.00290711	0.00361141	0.000224446	0.00220871		0.000190177	0	0	0.000193147	0.000419282	0	0	4.96595e-05	0.000106533
PWY-6339	syringate degradation	0	0	0	0.000279987	0.000526561	0	0	0	0.000100819		0.00537437	0.00042292	0.000424818	0.00526857	0	0.000122836	0.00193559		0	0	0	0	0	0	0	0	0
PWY-6749	CMP-legionaminate biosynthesis I	9.70866e-05	0.00191668	1.94601e-05	5.29213e-05	0.000118809	0.000228347	0	0.00389958	0.000791611		0.00102395	0.00215842	0.000418104	0.000135904	0.000909449	0.000135252	0.000796847		0.000163001	0	0	0.000181293	0.000143066	0	8.31816e-05	0.000434094	0.000125579
PWY-7347	sucrose biosynthesis III	0	0	0	0	0	0.000298083	0	0	3.72604e-05		0.00133263	0.00428345	0.000631995	0.000925595	0.00175015	6.74999e-05	0.00149855		0.000306632	0	0	0.000777095	0.000275563	0.000406635	0.000141836	0.000286566	0.000274291
PWY-6478	GDP-D-glycero-&alpha;-D-manno-heptose biosynthesis	0.000226512	8.88386e-06	0	0.000449753	0	4.68444e-05	0	0	9.14992e-05		0	0.00234324	0.00130301	0.000329134	0.00439181	0.000225365	0.00143209		0.00059757	0	8.41073e-05	0.000167348	0.000314724	0.000389538	1.3864e-05	0.000393403	0.000245069
METHYLGALLATE-DEGRADATION-PWY	methylgallate degradation	0	6.27662e-05	0	0.000233538	0.000329213	6.58759e-05	0	5.12209e-05	9.28267e-05		0.00341918	0.00094781	0.000537045	0.0033919	0.00186293	9.21625e-05	0.00170851		7.96431e-05	0	0	0	0.000142626	4.09238e-05	2.39954e-05	0	3.58985e-05
CODH-PWY	reductive acetyl coenzyme A pathway	0.000474052	0	0	7.92806e-05	8.73213e-05	0.000561046	0	0.000104401	0.000163263		0	0.0016416	0.00121902	4.93946e-05	0.0052947	0.000527228	0.00145532		0	0	0.000293196	0.000186125	6.38186e-05	0	0.000456211	0.000211492	0.000151355
PWY-5177	glutaryl-CoA degradation	0.00302719	0.000905489	0	7.93817e-05	0.000712651	0.00121739	0	0.00438817	0.00129128		0	0	9.83915e-05	0	7.1563e-05	0	2.83257e-05		0	0	0	0	0	0	0	0	0
PWY-7295	L-arabinose degradation IV	8.47387e-05	0	0	0.000182093	0.000300803	0	0	0	7.09544e-05		0.00227644	0.00352453	0.000211507	0.00256046	0.000513753	4.49273e-05	0.00152194		0	0	0	0	0.000384643	0.000109118	0	0.000133759	7.84399e-05
PWY-3801	sucrose degradation II (sucrose synthase)	0.000282217	0.00213561	0	0.00206826	0	0	0	0	0.000560761		0	0.000255691	0.0032271	0	0.00175479	0.000269819	0.0009179		0	0	0	0	0	0	0	0	0
PWY-5266	p-cymene degradation	0	0	0	0	0	0	0	0	0		0	0.00996299	0	0	0	0	0.0016605		0	0	0	0	0	0	0	0	0
PWY-5273	p-cumate degradation	0	0	0	0	0	0	0	0	0		0	0.00996299	0	0	0	0	0.0016605		0	0	0	0	0	0	0	0	0
AEROBACTINSYN-PWY	aerobactin biosynthesis	0	3.40268e-05	0	0.000103644	7.85357e-05	0	0	0	2.70258e-05		0.00309203	0.000202683	0	0.00623236	2.03875e-05	0	0.00159124		0	0	4.63329e-05	0	7.85198e-05	0	2.28035e-05	0	1.8457e-05
PWY-6210	2-aminophenol degradation	0.000243284	0	0	0.000475244	0.00016925	0.000196837	0	0	0.000135577		0.00102047	0.00198066	0.000462711	0.000661564	0.0024714	0.000179763	0.00112943		7.07235e-05	0	0.000835602	0.000235015	3.49366e-05	6.5976e-06	0	4.56162e-05	0.000153561
GALLATE-DEGRADATION-I-PWY	gallate degradation II	0	5.02137e-05	0	0.000186838	0.0002634	5.27014e-05	0	4.09773e-05	7.42663e-05		0.00273841	0.000758401	0.000429674	0.00271641	0.00149095	7.37316e-05	0.00136793		6.37153e-05	0	0	0	0.000114103	3.27392e-05	1.91964e-05	0	2.87192e-05
GALLATE-DEGRADATION-II-PWY	gallate degradation I	0	5.02137e-05	0	0.000186838	0.0002634	5.27014e-05	0	4.09773e-05	7.42663e-05		0.00273841	0.000758401	0.000429674	0.00271641	0.00149095	7.37316e-05	0.00136793		3.81517e-05	0	0	0	0.000114103	0	1.91964e-05	0	2.14314e-05
PWY-6992	1,5-anhydrofructose degradation	0	0	0	0	0	0	0	0	0		0.000184326	0.00186166	0.00109073	2.05789e-05	0.00470852	0.000288937	0.00135913		0	0	0	0	0	8.8957e-05	0	0	1.11196e-05
P162-PWY	L-glutamate degradation V (via hydroxyglutarate)	0.00160696	0.00112898	0	0.000151605	0.00104079	0.00135162	0	0.00217362	0.000931698		0	0	0.000190117	0	0.000142228	0	5.53909e-05		0	0	0	0	0	0	0	0	0
PWY-5529	superpathway of bacteriochlorophyll a biosynthesis	0	0	0	0	0	0	0	0	0		7.9737e-05	0.00193481	0.00133368	0	0.00317572	0.000128137	0.00110868		0.000196174	0	0	0	0.000232071	0.000160151	0	0	7.35494e-05
PWY-7090	UDP-2,3-diacetamido-2,3-dideoxy-&alpha;-D-mannuronate biosynthesis	0.000264563	0	0	0.000210492	2.72972e-05	0.000216584	0	3.6959e-05	9.44869e-05		0.00103936	0.00188991	0.00053984	0.000600616	0.00161177	0.000195447	0.00097949		0	0	0	0	5.94838e-05	0.000108804	2.88833e-05	0.000106921	3.80115e-05
CHLOROPHYLL-SYN	chlorophyllide a biosynthesis I (aerobic, light-dependent)	4.40218e-05	0.000335485	0	0.000388495	0	0	0	0	9.60002e-05		4.92339e-05	0.00143581	0.000984966	0	0.00211312	7.822e-05	0.000776891		0.000269504	7.30502e-05	0	0.000121075	0.000209962	0.000116817	0	0	9.8801e-05
PWY-6731	starch degradation III	0	6.64893e-05	0	0.000353232	0.00100291	0	0	0	0.000177829		2.7846e-05	0.00141942	0.000438294	7.0306e-05	0.00188955	5.04606e-05	0.000649313		0	0	0.000339268	1.74182e-05	0	0	0	0	4.45857e-05
PWY-7373	superpathway of demethylmenaquinol-6 biosynthesis II	0	0	0	0	0	0	0	0	0		0	0.00161588	0.000297054	0.00217455	0.00137224	4.44784e-05	0.000917367		0	0	0	0.000102254	0	0	0	0	1.27817e-05
PWY-7456	mannan degradation	0	0	0	0	0	0	0	0	0		0.000418424	0.00106979	0.0001346	0.000194992	0.00130406	0	0.000520311		0	0	0.00239038	0	1.57964e-05	0	5.11037e-05	0	0.000307161
PWY-7210	pyrimidine deoxyribonucleotides biosynthesis from CTP	0	0	0	0.00247714	0	0	0	0	0.000309642		0	0.000255853	0.000829805	0	0	0	0.000180943		0	0	0	0	0.000500622	0	0.000762219	0	0.000157855
PWY-6944	androstenedione degradation	0	0	0	0	0	0	0	0	0		0.00133093	0.00120759	0	0.00164963	0.000577816	0	0.000794327		0	0	0	0	0	0	0	0	0
P341-PWY	glycolysis V (Pyrococcus)	0	0	0	0	0	0	0	0	0		0	0.00186025	0.000276697	3.08901e-05	0.0021568	7.88993e-05	0.000733923		0	0	0	0	0	0	0	0	0
PWY-5392	reductive TCA cycle II	0	0	0	6.93614e-05	0	8.19376e-05	0	0	1.89124e-05		0	0.0011503	0.000663494	7.20525e-05	0.00165677	0	0.000590436		0	0	0	0	4.99066e-05	0	0	0	6.23832e-06
LIPASYN-PWY	phospholipases	0	0.000317246	0	0.000502694	0	0	0	0	0.000102493		0	0.000290953	0.000400286	0	0.000503429	0	0.000199111		0	0	0.000495018	0	0.000355801	0	0	0.000117493	0.000121039
PWY-6957	mandelate degradation to acetyl-CoA	0	0	0	0	0	0	0	0	0		0	0.000821796	0	0	0.00174243	0	0.000427371		0	0	0	0	0	0	0	0	0
PWY-5198	factor 420 biosynthesis	7.22577e-05	0.00032986	0	0.000510972	0	0	0	0	0.000114136		5.90192e-05	6.80215e-05	0.000541588	0	6.12694e-05	8.73282e-05	0.000136204		0.000281787	0	0	0.000136298	0.000180319	0	0	0	7.48005e-05
METH-ACETATE-PWY	methanogenesis from acetate	5.17751e-05	0.00119478	0	7.92916e-05	0.000441812	0	0	0	0.000220958		0	0	0	0.000100855	0.000175337	0	4.6032e-05		0	0	0	0	0.000142789	0	0	0	1.78486e-05
P184-PWY	protocatechuate degradation I (meta-cleavage pathway)	0	0	0	0.000119041	0.000211335	0	0	0	4.1297e-05		0.000231124	0.000198502	0.000211991	0.000740501	0	6.22748e-05	0.000240732		5.30253e-05	0	0	0	0	0	2.21122e-05	0	9.39219e-06
P621-PWY	nylon-6 oligomer degradation	0	0	0	0	2.5877e-05	0	0	2.95471e-05	6.928e-06		0	0.000789448	0.00015888	0	0.00055593	4.9733e-05	0.000258999		0	0	0	6.0858e-05	4.19682e-05	0	0	0	1.28533e-05
PWY-6906	chitin derivatives degradation	2.68724e-05	0.000166033	0	0.000190531	0	0	0	0	4.79296e-05		0.000148294	0.000268117	0	2.05913e-05	0.000270283	0	0.000117881		0	0	0.000306747	0	0.000194313	0	0	0	6.26324e-05
PWY-6713	L-rhamnose degradation II	7.57258e-05	0	0	0	0	0	0	0	9.46572e-06		0	0	0	0.00142434	5.98434e-05	0	0.000247364		0	0	0	0	0	0	0	0	0
PWY-5088	L-glutamate degradation VIII (to propanoate)	0	0	0	0	0.000415509	0	0	0	5.19386e-05		0	0.000178195	0.000313458	0.000166069	9.78345e-05	0	0.000125926		7.1648e-05	0	0	0	0.000231305	0	0	0	3.78691e-05
PWY-7098	vanillin and vanillate degradation II	0	0	0	0.000110147	0.000213063	0	0	0	4.04013e-05		0.000214302	0.000175482	0.00019285	0.000480819	0	6.01411e-05	0.000187266		0	0	0	0	0	0	2.30751e-05	0	2.88438e-06
PWY-6338	superpathway of vanillin and vanillate degradation	0	0	0	9.81862e-05	0.000189743	0	0	0	3.59911e-05		0.000190501	0.000156096	0.00017178	0.000427419	0	5.35582e-05	0.000166559		0	0	0	0	0	0	2.05817e-05	0	2.57271e-06
PWY-7097	vanillin and vanillate degradation I	0	0	0	9.81862e-05	0.000189743	0	0	0	3.59911e-05		0.000190501	0.000156096	0.00017178	0.000427419	0	5.35582e-05	0.000166559		0	0	0	0	0	0	2.05817e-05	0	2.57271e-06
P241-PWY	coenzyme B biosynthesis	0	0	0	0	0	0	0	0	0		0	0.000286905	0.000144974	7.13928e-06	0.000649768	7.09784e-05	0.000193294		6.65632e-05	1.5479e-05	0	0	4.86141e-05	0	1.29074e-05	0	1.79455e-05
PWY-6948	sitosterol degradation to androstenedione	0	6.25392e-05	0	0	0	0	0	0	7.8174e-06		7.38442e-05	7.74782e-05	9.41606e-05	0.00021937	0.000178411	2.59126e-05	0.000111529		0	0	0.000365245	0	2.05946e-05	0	2.61978e-05	0	5.15046e-05
PWY-5675	nitrate reduction V (assimilatory)	0	0	0	0	6.14563e-05	0	0	0	7.68204e-06		0	0	0.000304383	0	9.20098e-05	7.43923e-05	7.84642e-05		0.000152818	0	0.000378464	0	0	0	0	0	6.64102e-05
PWY-2221	Entner-Doudoroff pathway III (semi-phosphorylative)	0	0	0	0	0	0	0	0	0		0	0.000254938	0	0	0.000730494	0	0.000164239		0	0	0	0	0	0	0	0	0
PWY-6174	mevalonate pathway II (archaea)	0	0	0	0.000161798	0	0	0	0	2.02248e-05		0	0.000228695	0	0	0.000390386	0.000126226	0.000124218		0	0	0	0	4.94625e-05	0	0	0	6.18281e-06
PWY-7385	1,3-propanediol biosynthesis (engineered)	0	0	0	0	0	0	0	0	0		0	0.000215374	0	5.74241e-05	0.000523427	0.000135249	0.000155246		0	0	0	0	0	0	0	0	0
PWY-1882	superpathway of C1 compounds oxidation to CO2	0.000190327	0	0	0	0	0	0	0	2.37909e-05		0	0.000177859	0	0	0.00050485	0	0.000113785		0	0	0	0	0	0	0	0	0
PWY-1501	mandelate degradation I	0	0	0	0	0	0	0	0	0		0	0.000204852	0	0	0.000546277	0	0.000125188		0	0	0	0	0	0	0	0	0
PWY-1422	vitamin E biosynthesis (tocopherols)	2.82387e-05	0.000215323	0	0.000216923	0	0	0	0	5.75605e-05		0	7.91338e-05	0.000195745	0	0	0	4.58131e-05		0	0	0	0	0	0	0	0	0
P261-PWY	coenzyme M biosynthesis I	1.95024e-05	0	0	0	0	0	0	0	2.4378e-06		0	0.000112191	0	0	0.000447031	1.18349e-05	9.51762e-05		0	0	0	0	2.68572e-05	0	0	0	3.35714e-06
PWY-5677	succinate fermentation to butanoate	2.75463e-05	0	0	0	8.49626e-05	0	0	0	1.40636e-05		0	5.02541e-05	0.000161076	0.000147936	0.000104379	0	7.72742e-05		3.08355e-05	0	0	0	0	0	0	0	3.85444e-06
PWY-7084	nitrifier denitrification	0	0	0	0	0	0	0	0	0		0	0	0.000212217	0	0.000180129	3.54135e-05	7.12932e-05		0.000153915	0	0	0	0	0	0	0	1.92393e-05
PWY-6956	naphthalene degradation to acetyl-CoA	0	0	0	0	0	0	0	0	0		0.000210513	0	0	0.000359066	0	0	9.49298e-05		0	0	0	0	0	0	0	0	0
PWY-6565	superpathway of polyamine biosynthesis III	0	7.84715e-05	0	0.000231567	0	0	0	0	3.87549e-05		0	5.62616e-06	0	0	0	0	9.37694e-07		0	0	0	0	8.29112e-05	0	0	0	1.03639e-05
PWY-7316	dTDP-N-acetylviosamine biosynthesis	0	0	5.17707e-05	0	0	0	0	0	6.47134e-06		0	0.000340631	0	0	0	0	5.67718e-05		0	0	0	0	0	0	0	0	0
PWY-5656	mannosylglycerate biosynthesis I	0	0	0	0	0	0	0	0	0		0	4.14859e-05	9.79201e-05	0	0.000208948	2.02892e-05	6.14406e-05		0	0	0	0	0	0	0	0	0
PWY-5427	naphthalene degradation (aerobic)	0	0	0	0	0	0	0	0	0		0.000105332	0	0	0.00017973	0	0	4.75104e-05		0	0	0	0	0	0	0	0	0
PWY-7398	coumarins biosynthesis (engineered)	0	0	0	0	0	0	0	0	0		0	9.81211e-05	0	0	0.000159451	0	4.29287e-05		0	0	0	0	0	0	0	0	0
PWY-7024	superpathway of the 3-hydroxypropanoate cycle	0	0	0	0	0	0	0	0	0		0	0	0	0	9.56706e-05	5.49423e-05	2.51022e-05		0	0	0	0	0	8.12937e-05	0	0	1.01617e-05
PWY-5743	3-hydroxypropanoate cycle	0	0	0	0	0	0	0	0	0		0	0	0	0	6.62011e-05	3.92805e-05	1.75803e-05		0	0	0	0	0	7.13085e-05	0	0	8.91356e-06
PWY-5744	glyoxylate assimilation	0	0	0	0	0	0	0	0	0		0	0	0	0	6.82322e-05	4.69392e-05	1.91952e-05		0	0	0	0	0	5.90457e-05	0	0	7.38071e-06
PWY5F9-12	biphenyl degradation	0	0	0	0	0	0	0	0	0		0	8.10525e-05	2.63557e-05	0	0	4.2678e-05	2.50144e-05		0	0	0	0	0	0	0	0	0
PWY-7046	4-coumarate degradation (anaerobic)	0	0	0	0	0	0	0	0	0		0	0	0	2.63603e-05	0.00010392	0	2.17133e-05		0	0	0	0	0	0	0	0	0
PWY-1361	benzoyl-CoA degradation I (aerobic)	0	0	0	0	0	0	0	0	0		0	0	0	6.76823e-05	0	0	1.12804e-05		6.1528e-05	0	0	0	0	0	0	0	7.691e-06
PWY-5499	vitamin B6 degradation	0	0	0	0	0	0	0	0	0		0	3.8298e-05	0	0	8.69008e-05	0	2.08665e-05		0	0	0	0	0	0	0	0	0
PWY-6572	chondroitin sulfate degradation I (bacterial)	0	0	0	0	0	0	0	0	0		0	2.90911e-05	0	0	9.05343e-05	0	1.99376e-05		0	0	0	0	0	0	0	0	0
PWY-6581	spirilloxanthin and 2,2'-diketo-spirilloxanthin biosynthesis	0	0	0	0	0	0	0	0	0		0	0	0	0	9.62762e-05	0	1.6046e-05		0	0	0	0	0	0	0	0	0
PWY-7528	L-methionine salvage cycle I (bacteria and plants)	0	0	0	0	0	0	0	0	0		0	0	0	0	0	0	0		9.53582e-05	0	0	0	0	0	0	0	1.19198e-05
PWY-5679	clavulanate biosynthesis	0	0	0	0	0	0	0	0	0		0	8.53001e-05	0	0	0	0	1.42167e-05		0	0	0	0	0	0	0	0	0
PWY-7185	UTP and CTP dephosphorylation I	0	0	0	0	0	0	0	0	0		0	0	0	0	0	0	0		0	0	0	0	7.51111e-05	0	0	0	9.38889e-06
PWY-6165	chorismate biosynthesis II (archaea)	0	0	0	0	0	0	0	0	0		0	6.79017e-05	0	0	0	0	1.13169e-05		0	0	0	0	0	0	0	0	0
PWY-7198	pyrimidine deoxyribonucleotides de novo biosynthesis IV	0	0	0	0	0	0	0	0	0		0	0	0	0	0	0	0		0	0	0	0	5.00745e-05	0	0	0	6.25931e-06
PWY-7274	D-cycloserine biosynthesis	0	3.04591e-05	0	0	0	0	0	0	3.80738e-06		0	1.76827e-05	0	0	0	0	2.94711e-06		0	0	0	0	0	0	0	0	0
PWY-6942	dTDP-D-desosamine biosynthesis	0	0	3.88742e-05	0	0	0	0	0	4.85928e-06		0	0	0	0	0	0	0		0	0	0	0	0	0	0	0	0
PWY-6919	neopentalenoketolactone and pentalenate biosynthesis	0	0	0	0	0	0	0	0	0		0	0	0	0	0	3.52859e-05	5.88099e-06		0	0	0	0	0	0	0	0	0
PWY-6977	superpathway of erythromycin biosynthesis	0	0	3.42305e-05	0	0	0	0	0	4.27881e-06		0	0	0	0	0	0	0		0	0	0	0	0	0	0	0	0
PWY-7110	superpathway of megalomicin A biosynthesis	0	0	3.42305e-05	0	0	0	0	0	4.27881e-06		0	0	0	0	0	0	0		0	0	0	0	0	0	0	0	0
PWY-7106	erythromycin D biosynthesis	0	0	3.11364e-05	0	0	0	0	0	3.89205e-06		0	0	0	0	0	0	0		0	0	0	0	0	0	0	0	0
VALDEG-PWY	L-valine degradation I	0	0	0	0	0	0	0	0	0		0	0	0	0	3.06671e-05	0	5.11119e-06		0	0	0	0	0	0	0	0	0
PWY-6975	superpathway of erythromycin biosynthesis (without sugar biosynthesis)	0	0	2.99389e-05	0	0	0	0	0	3.74236e-06		0	0	0	0	0	0	0		0	0	0	0	0	0	0	0	0
PWY-3941	&beta;-alanine biosynthesis II	0	0	0	0	0	0	0	0	0		0	0	0	0	2.50683e-05	0	4.17805e-06		0	0	0	0	0	0	0	0	0
PWY-7354	aclacinomycin biosynthesis	0	0	0	0	0	0	0	0	0		0	1.67119e-05	0	0	0	0	2.78531e-06		0	0	0	0	0	0	0	0	0
